# Supplementary material for: SimiC enables the inference of complex gene regulatory dynamics across cell phenotypes
Source: Commun Biol. 2022 Apr 12;5:351. doi: 10.1038/s42003-022-03319-7 (PMC9005655; doi:10.1038/s42003-022-03319-7)
Supplement: Supplementary file 4 — Supplemenatry Data 1 [file 42003_2022_3319_MOESM4_ESM.xlsx]

## Sheet: Overview
Results of the ChipSeq analysis in Supplementary Table S1 and S2.
Tab HypergeometricTest_Monocytes contains the results of the performed hypergeometric test on the population of monocyte cells.
Tab OddsRatio_Monocytes contains the results of the performed odds ratio test on the population of monocyte cells.
Tab HypergeometricTest_CD contains the results of the performed hypergeometric test on the subpopulation of CD4 lymphocytes .
Tab OddsRatio_CD contains the results of the performed odds ratio test on the population of CD4 lymphocytes.
Column meaning
Transcription Factor	Name of the transcription factor.
P.value	P. Value returned by the test.
Targets inferred by Simic with ChipSeq evidence	Number of the targets, assigned to the Transcription Factor, inferred by SimiC having evidence on the ChipSeq experiment.
Targets with ChipSeq evidence	Number of targets , assigned top the Transcription Factor, having evidence on the ChipSeq experiment.
Targets without ChipSeq evidence	Targets not having ChipSeq evidence related to the assigned Transcription Factor.
Targets inferred by Simic without ChipSeq evidence	Number of the targets, assigned to the Transcription Factor, inferred by SimiC without having evidence on the ChipSeq experiment.
Odds ratio	Odds ratio value returned by the test.

## Sheet: HypergeometricTest_Monocytes
Transcription Factor	P.value	Targets inferred by Simic with ChipSeq evidence (Q)	Targets with ChipSeq evidence (M)	Targets without ChipSeq evidence (N)	Targets inferred by Simic without ChipSeq evidence (K)
FOS	2.89524612018785e-15	192	27871	18077	227
JUNB	2.25378555945218e-37	348	20212	25736	479
JUN	0.00169126811483723	37	33291	12657	40
CEBPB	3.0528396269203e-10	154	32213	13735	171
KLF6	9.38829080974395e-12	60	18258	27690	77
JUND	8.97246871158034e-10	113	27584	18364	134
NR4A1	3.03170420714321e-08	36	10191	35757	68
CEBPD	9.55868134092128e-45	213	16679	29269	274
FOSB	Absent	Absent	Absent	Absent	290
NFKBIA	0.419359983493978	3	410	45538	264
YBX1	0.000133113156822256	40	1448	44500	677
POU2F2	2.91975603758434e-33	319	26298	19650	371
ID2	Absent	Absent	Absent	Absent	407
KLF4	0.00441950450727202	19	19084	26864	28
FOSL2	1.6384235413277e-16	140	21463	24485	183
ID1	Absent	Absent	Absent	Absent	23
KLF2	Absent	Absent	Absent	Absent	224
MAFB	2.38482844055826e-16	112	9986	35962	249
MXD1	Absent	Absent	Absent	Absent	238
NFKBID	Absent	Absent	Absent	Absent	2
ZEB2	1.71905627917799e-16	102	18483	27465	136
HIF1A	2.76715108015631e-11	99	27978	17970	111
SPI1	2.23659094622649e-30	437	33284	12664	469
NR4A2	Absent	Absent	Absent	Absent	106
TSC22D3	Absent	Absent	Absent	Absent	82
LYL1	3.23528770245131e-09	30	4079	41869	103
AHR	0.000169419713216459	85	30397	15551	103
IRF1	0.0587579360521929	6	16399	29549	9
ZNF467	3.50158339223494e-10	78	12014	33934	158
BACH1	4.76864025142412e-10	49	14237	31711	74
ATF3	0.000415943408996551	26	29149	16799	28
CSRNP1	Absent	Absent	Absent	Absent	6
KLF10	1.00033844797685e-20	118	12402	33546	203
USF2	0.0124951879186597	10	17607	28341	14
LRRFIP1	Absent	Absent	Absent	Absent	184
SFPQ	2.43841813140614e-16	43	6663	39285	80
NFE2	1.61701411861171e-23	164	23141	22807	194
NFIL3	1.54068939951524e-18	138	18004	27944	197
IRF8	Absent	Absent	Absent	Absent	37
SP110	Absent	Absent	Absent	Absent	37
ZFHX3	Absent	Absent	Absent	Absent	12
MEF2C	9.25091111935836e-09	37	16656	29292	48
BHLHE40	0.654708807725208	4	20999	24949	9
GTF3A	1	0	39	45909	186
FLI1	6.19190021803257e-10	90	26559	19389	105
MAZ	0.000930990787673085	55	27202	18746	71
KLF3	0.00185035190087428	4	654	45294	37
ELF2	Absent	Absent	Absent	Absent	3
KLF13	0.448471396648079	3	9278	36670	12
REL	Absent	Absent	Absent	Absent	4
BCL6	6.56966469072203e-15	114	23096	22852	139
YY1	1.44135360523869e-08	64	29869	16079	68
MLXIP	Absent	Absent	Absent	Absent	31
CREB5	Absent	Absent	Absent	Absent	140
NFKBIZ	2.09579887286979e-19	144	15352	30596	231
ZNF581	Absent	Absent	Absent	Absent	2
ZNF524	0.16875762134503	3	8450	37498	8
TFDP1	1.77477082525569e-19	102	9898	36050	203
RXRA	0.00446641832744715	17	20572	25376	23
OLIG1	Absent	Absent	Absent	Absent	14
NONO	2.68562044980868e-18	57	13459	32489	72
CREBL2	Absent	Absent	Absent	Absent	79
FOXN3	Absent	Absent	Absent	Absent	8
LRRFIP2	Absent	Absent	Absent	Absent	80
NFE2L2	0.637982014052691	4	18754	27194	10
XBP1	1.40396080844353e-06	189	28093	17855	251
JDP2	1	0	1200	44748	8
ZBTB7A	0.000736090962446016	26	20495	25453	36
STAT3	0.173689269207828	8	31562	14386	9
CEBPA	6.43050018759082e-14	95	26797	19151	104
ZBTB7B	1	0	5189	40759	1
HHEX	1	0	1150	44798	29
TRPS1	1	0	4318	41630	8
CXXC1	Absent	Absent	Absent	Absent	11
STAT6	Absent	Absent	Absent	Absent	5
ATF4	0.00210647306300472	15	9675	36273	34
TCF25	0.383236611557654	1	4233	41715	5
MEF2A	0.00433722225192573	4	8196	37752	5
IRF7	Absent	Absent	Absent	Absent	31
TFEC	Absent	Absent	Absent	Absent	29
MXD4	0.569919499379836	3	16038	29910	8
ZNF277	Absent	Absent	Absent	Absent	1
IKZF1	9.95285901852307e-13	55	23058	22890	59
ELF1	7.48427289490282e-41	268	23240	22708	310
KLF11	Absent	Absent	Absent	Absent	2
CUX1	2.58437502896957e-17	107	12747	33201	187
STAT1	1.15959882805702e-06	62	23126	22822	81
JARID2	0.451024556153285	2	13323	32625	5
ETV6	0.628956577791498	2	9262	36686	10
RBPJ	0.00447411774691418	36	22087	23861	54
STAT2	1.0555523162217e-06	13	2321	43627	51
SOX4	0.00324538523698063	16	12959	32989	30
RUNX1	0.000128560580349819	24	31637	14311	24

## Sheet: OddsRatio_Monocytes
Transcription Factor	Odds ratio	Targets inferred by Simic with ChipSeq evidence	Targets with ChipSeq evidence	Targets inferred by Simic without ChipSeq evidence	Targets without ChipSeq evidence	P.value
FOS	3.57832910974282	192	27679	35	18055	1.34781075189494e-13
JUNB	3.42773147479194	348	19864	131	25631	0
JUN	4.6938914616788	37	33254	3	12656	0.00451855227475551
CEBPB	3.87993093615998	154	32059	17	13731	1.10248477014352e-08
KLF6	5.36820465080196	60	18198	17	27679	7.17315096210314e-12
JUND	3.59513668959994	113	27471	21	18354	8.77129724408121e-09
NR4A1	3.95805022156573	36	10155	32	35728	9.91974502539961e-10
CEBPD	6.19664664196267	213	16466	61	29221	0
FOSB	Absent	Absent	Absent	Absent	Absent
NFKBIA	1.27894038238866	3	407	261	45286	0.672132893902086
YBX1	1.95732838589981	40	1408	637	43888	3.46745149939487e-05
POU2F2	4.63089196303523	319	25979	52	19611	0
ID2	Absent	Absent	Absent	Absent	Absent
KLF4	2.97371565113501	19	19065	9	26855	0.00469226777264176
FOSL2	3.73297094850085	140	21323	43	24448	6.66133814775094e-16
ID1	Absent	Absent	Absent	Absent	Absent
KLF2	Absent	Absent	Absent	Absent	Absent
MAFB	2.9669603426532	112	9874	137	35835	0
MXD1	Absent	Absent	Absent	Absent	Absent
NFKBID	Absent	Absent	Absent	Absent	Absent
ZEB2	4.47772156030684	102	18381	34	27435	2.22044604925031e-16
HIF1A	5.31504896158399	99	27879	12	17961	9.49663458982286e-10
SPI1	5.25595374006759	437	32847	32	12642	0
NR4A2	Absent	Absent	Absent	Absent	Absent
TSC22D3	Absent	Absent	Absent	Absent	Absent
LYL1	4.24325979355633	30	4049	73	41807	4.65627536527791e-13
AHR	2.4209334037125	85	30312	18	15540	0.000436985186495153
IRF1	3.60483133044592	6	16393	3	29547	0.0523869099018808
ZNF467	2.7657129691689	78	11936	80	33858	2.84823276075485e-11
BACH1	4.37753594586975	49	14188	25	31688	5.4032556207062e-11
ATF3	7.49788826700546	26	29123	2	16797	0.00122409103861609
CSRNP1	Absent	Absent	Absent	Absent	Absent
KLF10	3.78238741931159	118	12284	85	33469	0
USF2	4.02611240552367	10	17597	4	28339	0.0108131093233492
LRRFIP1	Absent	Absent	Absent	Absent	Absent
SFPQ	6.89063852372009	43	6620	37	39251	0
NFE2	5.42193787990889	164	22977	30	22789	0
NFIL3	3.65130624024043	138	17866	59	27890	0
IRF8	Absent	Absent	Absent	Absent	Absent
SP110	Absent	Absent	Absent	Absent	Absent
ZFHX3	Absent	Absent	Absent	Absent	Absent
MEF2C	5.92820922383471	37	16619	11	29290	3.87897536313631e-09
BHLHE40	0.950550130983568	4	20995	5	24946	0.93973698970957
GTF3A	0	0	39	186	45726	0.69041488183541
FLI1	4.39306358381503	90	26469	15	19380	6.66357169443188e-09
MAZ	2.3720738018934	55	27147	16	18733	0.00172302179276218
KLF3	8.4404662004662	4	650	33	45262	1.41686836840904e-06
ELF2	Absent	Absent	Absent	Absent	Absent
KLF13	1.31755615453729	3	9275	9	36661	0.678206536877311
REL	Absent	Absent	Absent	Absent	Absent
BCL6	4.53043599338613	114	22982	25	22833	6.4170890823334e-14
YY1	8.63049823855058	64	29805	4	16077	4.72152037689355e-07
MLXIP	Absent	Absent	Absent	Absent	Absent
CREB5	Absent	Absent	Absent	Absent	Absent
NFKBIZ	3.32133722723068	144	15208	87	30517	0
ZNF581	Absent	Absent	Absent	Absent	Absent
ZNF524	2.66317035633953	3	8447	5	37493	0.162927983180812
TFDP1	3.70661292344016	102	9796	101	35954	0
RXRA	3.49717830211627	17	20555	6	25371	0.00493489328116992
OLIG1	Absent	Absent	Absent	Absent	Absent
NONO	9.20767049694076	57	13402	15	32474	0
CREBL2	Absent	Absent	Absent	Absent	Absent
FOXN3	Absent	Absent	Absent	Absent	Absent
LRRFIP2	Absent	Absent	Absent	Absent	Absent
NFE2L2	0.966897777777778	4	18750	6	27194	0.958412379513341
XBP1	1.94544428825096	189	27904	62	17808	3.8298773201717e-06
JDP2	0	0	1200	8	44740	0.643210821850263
ZBTB7A	3.2321852557526	26	20469	10	25446	0.000852377179791919
STAT3	3.64708119414337	8	31554	1	14385	0.191304330882741
CEBPA	7.56859660949242	95	26702	9	19146	7.92876875266302e-12
ZBTB7B	0	0	5189	1	40758	0.721238319650527
HHEX	0	0	1150	29	44771	0.388104165636887
TRPS1	0	0	4318	8	41626	0.36232085115504
CXXC1	Absent	Absent	Absent	Absent	Absent
STAT6	Absent	Absent	Absent	Absent	Absent
ATF4	2.96305982347172	15	9660	19	36256	0.000968480991315079
TCF25	2.46402410207939	1	4232	4	41711	0.404225284138222
MEF2A	18.43310546875	4	8192	1	37751	0.00028231239639287
IRF7	Absent	Absent	Absent	Absent	Absent
TFEC	Absent	Absent	Absent	Absent	Absent
MXD4	1.11898971000935	3	16035	5	29905	0.877600666909546
ZNF277	Absent	Absent	Absent	Absent	Absent
IKZF1	13.6800634699822	55	23003	4	22886	3.69619890250306e-11
ELF1	6.29873220400819	268	22972	42	22676	0
KLF11	Absent	Absent	Absent	Absent	Absent
CUX1	3.50596420094937	107	12640	80	33133	0
STAT1	3.22764572722128	62	23064	19	22813	2.3077998876353e-06
JARID2	1.63261016440207	2	13321	3	32622	0.587601299950125
ETV6	0.990226781857451	2	9260	8	36678	0.99008922928844
RBPJ	2.163439299805	36	22051	18	23853	0.0061741708185501
STAT2	6.46131305299644	13	2308	38	43591	2.58040255829428e-11
SOX4	2.91175594088365	16	12943	14	32976	0.00221474629066343
RUNX1	Inf	24	31613	0	14311	0.000981661380575982

## Sheet: HypergeometricTest_CD
Transcription Factor	P.value	Targets inferred by Simic with ChipSeq evidence (Q)	Targets with ChipSeq evidence (M)	Targets without ChipSeq evidence (N)	Targets inferred by Simic without ChipSeq evidence (K)
JUNB	7.0223603759457e-06	40	20212	25736	54
JUN	0.00856921691001912	39	33291	12657	44
KLF2	Absent	Absent	Absent	Absent	113
LEF1	1.08179311581558e-19	90	6002	39946	255
FOS	2.61215769143132e-08	108	27871	18077	130
KLF6	1.27751404934679e-39	252	18258	27690	336
TCF7	6.80651619930436e-22	170	20265	25683	225
IRF1	2.62309957371953e-24	123	16399	29549	165
FOSB	Absent	Absent	Absent	Absent	7
NFKBIA	1	0	410	45538	147
JUND	1.60717515706414e-16	129	27584	18364	142
FOXP1	1.14449374541692e-15	94	23621	22327	107
RORA	Absent	Absent	Absent	Absent	262
XBP1	0.00145630176968999	73	28093	17855	96
MYC	0.00016591173198443	98	36904	9044	105
SATB1	1.00319314723925e-06	26	1805	44143	225
TSC22D3	Absent	Absent	Absent	Absent	77
ETS1	7.35059764764252e-24	122	21089	24859	141
STAT3	0.000523756893641592	26	31562	14386	27
NR4A2	Absent	Absent	Absent	Absent	72
GTF3A	1	0	39	45909	109
IKZF1	1.84016867892819e-06	40	23058	22890	48
BCL11B	4.52938188720956e-26	76	14693	31255	88
LRRFIP1	Absent	Absent	Absent	Absent	263
ZNF331	1	0	762	45186	27
YBX1	0.0015142664293146	31	1448	44500	550
ID2	Absent	Absent	Absent	Absent	131
LYAR	Absent	Absent	Absent	Absent	186
ARID5B	5.0766246329441e-17	66	8164	37784	133
MAF	0.0516190254736094	15	28726	17222	18
RUNX3	2.9799959098483e-19	103	16339	29609	142
CEBPB	0.058344997295284	8	32213	13735	8
TSHZ2	Absent	Absent	Absent	Absent	30
CSRNP1	Absent	Absent	Absent	Absent	2
KLF3	0.270546087250831	1	654	45294	22
MLXIP	Absent	Absent	Absent	Absent	34
STAT4	Absent	Absent	Absent	Absent	1
CREM	0.0251684770193432	6	19382	26566	7
MXD4	1.93086073171304e-27	174	16038	29910	255
ELF1	1.04590219449468e-08	43	23240	22708	48
FOSL2	0.299108956126982	6	21463	24485	10
SFPQ	8.96641208753361e-08	38	6663	39285	109
PRDM1	0.0807988204726966	8	28123	17825	9
SP100	Absent	Absent	Absent	Absent	12
GATA3	3.71377477274463e-09	69	27207	18741	77
TSC22D4	0.00170447164547255	15	2274	43674	128
CREBZF	Absent	Absent	Absent	Absent	12
SMAD3	0.536693653695482	1	24660	21288	1
MAZ	3.21973648942328e-22	211	27202	18746	241
ZNF394	0.249651780273352	1	11471	34477	1
FOXN3	Absent	Absent	Absent	Absent	4
ARID4B	0.0471227153228979	11	17874	28074	18
SP110	Absent	Absent	Absent	Absent	3
ZFPM1	Absent	Absent	Absent	Absent	1
REL	Absent	Absent	Absent	Absent	2
MXI1	0.000410618016002842	27	18404	27544	40
TCF25	0.0853379299392682	5	4233	41715	26
RUNX2	0.653401163051634	7	23751	22197	14
ZBTB7A	0.000736090962446016	26	20495	25453	36
ARID5A	Absent	Absent	Absent	Absent	3
NFKB2	1	0	4631	41317	1
NR3C1	0.0841607750231119	16	30821	15127	19
ID3	1	0	19183	26765	1
BATF	2.5455537044293e-15	65	14012	31936	92
NFKBIZ	0.000981578934750083	8	15352	30596	9
FLI1	0.334105259740288	2	26559	19389	2
SP140	0.557434491163924	1	25613	20335	1
POU2F2	0.00658643917083532	9	26298	19650	9
KLF13	0.000268267567254997	10	9278	36670	16
PHTF2	Absent	Absent	Absent	Absent	2
MYBL1	Absent	Absent	Absent	Absent	20
NCOR1	4.48368166667116e-06	27	18653	27295	34
BHLHE40	0.208858796963369	2	20999	24949	2
HMGA1	Absent	Absent	Absent	Absent	26
HOPX	Absent	Absent	Absent	Absent	138
DBP	Absent	Absent	Absent	Absent	2
ZBTB20	0.302189431531296	1	13885	32063	1
THAP11	1	0	17592	28356	1
MAX	0.224943483858975	4	31644	14304	4
DNAJC1	Absent	Absent	Absent	Absent	10
ATRX	0.322272089112859	1	931	45017	19
NFATC2	Absent	Absent	Absent	Absent	1
ZNF75A	1	0	2448	43500	1
NONO	0.0649773029754966	4	13459	32489	6
NFKB1	0.807365748776844	2	17263	28685	7
STAT1	0.000123537785254106	19	23126	22822	21
YY1	0.764935376727604	3	29869	16079	5
PBX2	0.445786541307565	1	20483	25465	1
UBTF	0.109295745426614	4	13168	32780	7

## Sheet: OddsRatio_CD
Transcription Factor	Odds ratio	Targets inferred by Simic with ChipSeq evidence	Targets with ChipSeq evidence	Targets inferred by Simic without ChipSeq evidence	Targets without ChipSeq evidence	P.value
JUNB	3.64352284637829	40	20172	14	25724	8.31976898885145e-06
JUN	2.96851317214002	39	33252	5	12655	0.0161950944035394
KLF2	Absent	Absent	Absent	Absent	Absent
LEF1	3.67102349612498	90	5912	165	39789	0
FOS	3.19392389478475	108	27763	22	18063	1.58670673933159e-07
KLF6	4.60046651116295	252	18006	84	27612	0
TCF7	3.94319708656608	170	20095	55	25636	0
IRF1	5.31050977776217	123	16276	42	29514	0
FOSB	Absent	Absent	Absent	Absent	Absent
NFKBIA	0	0	410	147	45402	0.24926697960803
JUND	6.63514282111987	129	27455	13	18358	5.95079541199084e-14
FOXP1	6.85888880533332	94	23527	13	22317	4.30766533554561e-14
RORA	Absent	Absent	Absent	Absent	Absent
XBP1	2.02033950904633	73	28020	23	17836	0.00270558286667244
MYC	3.43856979840243	98	36806	7	9040	0.000781151911701139
SATB1	3.22770118156832	26	1779	199	43949	3.54343776542976e-09
TSC22D3	Absent	Absent	Absent	Absent	Absent
ETS1	7.60775454159795	122	20967	19	24842	0
STAT3	11.8606037544394	26	31536	1	14386	0.00197411515807455
NR4A2	Absent	Absent	Absent	Absent	Absent
GTF3A	0	0	39	109	45803	0.760636878904902
IKZF1	4.97067512381614	40	23018	8	22883	4.30671667350779e-06
BCL11B	13.5380036943285	76	14617	12	31245	0
LRRFIP1	Absent	Absent	Absent	Absent	Absent
ZNF331	0	0	762	27	45159	0.499698913081514
YBX1	1.85446198990241	31	1417	519	43994	0.000786191780442369
ID2	Absent	Absent	Absent	Absent	Absent
LYAR	Absent	Absent	Absent	Absent	Absent
ARID5B	4.58841873615376	66	8098	67	37720	0
MAF	2.9986764654662	15	28711	3	17219	0.0680556168574593
RUNX3	4.81129936007985	103	16236	39	29578	0
CEBPB	Inf	8	32205	0	13735	0.0647410208338839
TSHZ2	Absent	Absent	Absent	Absent	Absent
CSRNP1	Absent	Absent	Absent	Absent	Absent
KLF3	3.30153868591847	1	653	21	45274	0.216240449207427
MLXIP	Absent	Absent	Absent	Absent	Absent
STAT4	Absent	Absent	Absent	Absent	Absent
CREM	8.22615606936416	6	19376	1	26565	0.0196837824655529
MXD4	4.04010011019592	174	15864	81	29836	0
ELF1	8.41722636547829	43	23197	5	22704	6.37713126749873e-08
FOSL2	1.71139954327259	6	21457	4	24481	0.3995950389118
SFPQ	3.16812755779963	38	6625	71	39216	1.49782475311611e-09
PRDM1	5.07174106348924	8	28115	1	17824	0.0882934317045037
SP100	Absent	Absent	Absent	Absent	Absent
GATA3	5.95372263984081	69	27138	8	18733	5.56589354605563e-08
TSC22D4	2.56020167119134	15	2259	113	43569	0.00040482679865339
CREBZF	Absent	Absent	Absent	Absent	Absent
SMAD3	Inf	1	24659	0	21288	0.352827913995023
MAZ	4.87885220999592	211	26991	30	18723	0
ZNF394	Inf	1	11470	0	34477	0.0829783104219681
FOXN3	Absent	Absent	Absent	Absent	Absent
ARID4B	2.46908613974616	11	17863	7	28067	0.0532093757791035
SP110	Absent	Absent	Absent	Absent	Absent
ZFPM1	Absent	Absent	Absent	Absent	Absent
REL	Absent	Absent	Absent	Absent	Absent
MXI1	3.11159852826066	27	18377	13	27532	0.000393952812766996
TCF25	2.34800873991981	5	4228	21	41695	0.0772510739447105
RUNX2	0.934551886792453	7	23744	7	22190	0.899228223445044
ZBTB7A	3.23243929845132	26	20469	10	25448	0.000851615756873203
ARID5A	Absent	Absent	Absent	Absent	Absent
NFKB2	0	0	4631	1	41316	0.737783200311541
NR3C1	2.6184493859222	16	30805	3	15124	0.111956160323609
ID3	0	0	19183	1	26764	0.397222053581048
BATF	5.50853893974278	65	13947	27	31913	0
NFKBIZ	15.9520333680918	8	15344	1	30596	0.000417365771758993
FLI1	Inf	2	26557	0	19389	0.226913922297583
SP140	Inf	1	25612	0	20335	0.372913585610946
POU2F2	Inf	9	26289	0	19650	0.00950165331667741
KLF13	6.59329592864336	10	9268	6	36664	2.4832367178762e-05
PHTF2	Absent	Absent	Absent	Absent	Absent
MYBL1	Absent	Absent	Absent	Absent	Absent
NCOR1	5.65152398337194	27	18626	7	27291	4.0084775070337e-06
BHLHE40	Inf	2	20997	0	24949	0.123192156642667
HMGA1	Absent	Absent	Absent	Absent	Absent
HOPX	Absent	Absent	Absent	Absent	Absent
DBP	Absent	Absent	Absent	Absent	Absent
ZBTB20	Inf	1	13884	0	32063	0.128611669386245
THAP11	0	0	17592	1	28355	0.430899499642042
MAX	Inf	4	31640	0	14304	0.178720301929921
DNAJC1	Absent	Absent	Absent	Absent	Absent
ATRX	2.68817204301075	1	930	18	45000	0.316516556362612
NFATC2	Absent	Absent	Absent	Absent	Absent
ZNF75A	0	0	2448	1	43499	0.812481978620842
NONO	4.82898550724638	4	13455	2	32487	0.0442478369548276
NFKB1	0.664642836452118	2	17261	5	28681	0.622987836210684
STAT1	9.38200545289306	19	23107	2	22820	0.000232990220997653
YY1	0.8075068639925	3	29866	2	16078	0.814487828004866
PBX2	Inf	1	20482	0	25465	0.264850212281127
UBTF	3.3198622505824	4	13164	3	32777	0.0955520510705139
