# Supplementary material for: SimiC enables the inference of complex gene regulatory dynamics across cell phenotypes
Source: Commun Biol. 2022 Apr 12;5:351. doi: 10.1038/s42003-022-03319-7 (PMC9005655; doi:10.1038/s42003-022-03319-7)
Supplement: Supplementary file 5 — Supplemenatry Data 2 [file 42003_2022_3319_MOESM5_ESM.xlsx]

## Sheet: Marker genes
						Markers
			Cluster	Time	CellType	SELL	CD69	HLA-DR	GZMB	NKG7	GNLY	PD1	LAG3	TIGIT	HAVCR2	Description	Comments
			0	IP	CD8	+++	+++		+	+	+					Memory	Memory (CD62L) and early activation (CD69) markers
			1	EP	CD8	+			+++	+++	+++	+++	+++	+++	+++	Exhausted	High expression of GZMB and GNLY associated to exhasution markes like PDI, TIGIT and LAG3
			2	EP	CD8				+++	+++	+++	+++	+++	+++	+++	Exhausted	High expression of GZMB and GNLY associated to exhasution markes like PDI, TIGIT and LAG3
			3	IP	CD8	+	++	++	+	+	+					Effector	High expression of GZMB and GNLY with no signs of exhaustion
			4	EP	CD8	+		+++	+++	+++	+++	++	+++	+++	+++	Exhausted	High expression of GZMB and GNLY associated to exhasution markes like PDI, TIGIT and LAG3
			5	IP	CD8	+	+++	+	+	+	+					Effector	High expression of GZMB and GNLY with no signs of exhaustion
			6	EP	CD8				+++	+++	+++		++	+++	+++	Effector	High expression of GZMB and GNLY with no signs of exhaustion
			7	IP	CD8	++	+	++	+	+	+		+++			Effector	High expression of GZMB and GNLY with no signs of exhaustion
