# Supplementary material for: SimiC enables the inference of complex gene regulatory dynamics across cell phenotypes
Source: Commun Biol. 2022 Apr 12;5:351. doi: 10.1038/s42003-022-03319-7 (PMC9005655; doi:10.1038/s42003-022-03319-7)
Supplement: Supplementary file 6 — Supplementary Data 3 [file 42003_2022_3319_MOESM6_ESM.xlsx]

## Sheet: Summary
Summary
Gene ID	Unique Gene Identifier from BEEBASE
p_val	P-value
avg_logFC	Average log Fold Change
pct.1	The fraction of cells in the first group the feature is expressed
pct.2	The fraction of cells in the second group the feature is expressed
p_val_adj	Adjusted p-value
cluster	Cluster assigned by Seurat
gene	Gene ID
name	Protein ID from Uniprot
protein_name	Protein name from Uniprot
drosophila_gene	Ortholog gene name in Drosophila
drosophila_symbol	Ortholog gene ID in Drosophila
Cell-type	Cell type assigned to the cluster
Biomarker	Biomarkers taken into account to classify

## Sheet: 0
Gene ID	p_val	avg_logFC	pct.1	pct.2	p_val_adj	cluster	gene	name	protein_name	drosophila_gene	drosophila_symbol		Cell-type	Biomarker
GB46981	4.06169e-90	0.749103	1	0.987	3.83464e-86	0	GB46981						optic lobe neurons	scarecrow, ora transientless
GB40626	3.32203e-86	0.977932	1	0.96	3.13633e-82	0	GB40626
GB53012	8.78217e-85	1.00155	0.979	0.923	8.29125e-81	0	GB53012	LOC408770	protein turtle isoform X1	turtle	tutl
GB40010	4.41943e-75	1.26018	0.939	0.725	4.17239e-71	0	GB40010
GB49259	4.25842e-68	1.10307	0.878	0.638	4.02037e-64	0	GB49259	LOC410791	mitochondrial uncoupling protein 2 isoform X2
GB49223	8.37961e-63	0.857653	0.976	0.926	7.91119e-59	0	GB49223	LOC725131	microtubule-associated protein futsch	futsch	futsch
GB52438	1.92295e-62	0.754704	0.973	0.87	1.81546e-58	0	GB52438	LOC726924	synapse-associated protein 1 isoform X2	Synapse-associated protein 47kD	Sap47
GB52493	1.46999e-60	1.36301	0.915	0.758	1.38782e-56	0	GB52493
GB44482	2.00994e-60	0.687831	0.997	0.971	1.89759e-56	0	GB44482	LOC411113	solute carrier family 12 member 4 isoform X3	kazachoc	kcc
GB43375	1.1364e-55	1.18052	0.512	0.147	1.07288e-51	0	GB43375	LOC727308	ephrin-B2	Ephrin	Ephrin
GB53976	6.24869e-55	1.73525	0.695	0.361	5.89939e-51	0	GB53976	LOC410756	regulating synaptic membrane exocytosis protein 1 isoform X1	Fife	Fife
GB47499	1.79473e-54	1.34288	0.473	0.119	1.69441e-50	0	GB47499	LOC410021	protein Skeletor, isoforms B/C isoform X1	-	CG33506
GB46564	3.64947e-53	0.769147	0.963	0.938	3.44547e-49	0	GB46564	LOC409051	microtubule-associated protein futsch isoform X5	Ankyrin 2	Ank2
GB41645	1.19056e-52	1.32987	0.884	0.777	1.124e-48	0	GB41645	LOC413569	tyrosine-protein phosphatase Lar isoform X12	Leukocyte-antigen-related-like	Lar
GB47308	2.55278e-50	0.613702	0.966	0.956	2.41008e-46	0	GB47308	LOC552309	pecanex-like protein 1	pecanex	pcx
GB41289	5.91693e-47	0.904402	0.72	0.345	5.58617e-43	0	GB41289	LOC411664	uncharacterized protein LOC411664	-	CG33506
GB44685	1.1626e-46	0.910191	0.875	0.747	1.09761e-42	0	GB44685	LOC100576413	uncharacterized protein PF11_0213 isoform X1	-	CG33506
GB46145	5.26685e-45	0.439066	0.997	0.995	4.97243e-41	0	GB46145	LOC408722	sodium/potassium-transporting ATPase subunit beta-2	nervana 3	nrv3
GB40009	1.23669e-44	0.995509	0.835	0.649	1.16756e-40	0	GB40009
GB55576	3.85309e-43	0.883247	0.787	0.546	3.6377e-39	0	GB55576	LOC408661	uncharacterized protein LOC408661 isoform X1	jing	jing
GB45774	2.43887e-40	1.0111	0.765	0.47	2.30254e-36	0	GB45774	Abscam	dscam family member AbsCAM isoform X2	Down syndrome cell adhesion molecule 2	Dscam2
GB49767	1.72416e-39	1.21621	0.488	0.182	1.62778e-35	0	GB49767	LOC408688	Down syndrome cell adhesion molecule-like protein Dscam2 isoform X1	Down syndrome cell adhesion molecule 4	Dscam4
GB46188	9.59399e-39	0.967795	0.494	0.18	9.05768e-35	0	GB46188	LOC411958	uncharacterized protein LOC411958 isoform X1	-	CG33506
GB43946	8.00199e-38	0.460515	0.976	0.98	7.55468e-34	0	GB43946
GB48274	4.35906e-37	0.984448	0.595	0.284	4.11539e-33	0	GB48274
GB48097	5.3248e-37	1.12419	0.631	0.34	5.02714e-33	0	GB48097	LOC412818	glutamate receptor ionotropic, NMDA 2B isoform X5	NMDA receptor 2	Nmdar2
GB44663	4.07718e-36	1.14671	0.354	0.094	3.84926e-32	0	GB44663	LOC411104	homeobox protein Nkx-2.4	scarecrow	scro
GB41290	1.18593e-35	0.495107	0.979	0.957	1.11964e-31	0	GB41290
GB45150	4.26295e-34	0.899413	0.646	0.402	4.02465e-30	0	GB45150	Ac3	adenylate cyclase 3	Adenylate cyclase 3	Ac3
GB53441	4.27898e-34	0.415427	0.991	0.985	4.03979e-30	0	GB53441
GB46513	2.13024e-33	0.811985	0.723	0.482	2.01116e-29	0	GB46513	LOC725190	protein snail	scratch	scrt
GB47330	2.92378e-33	0.923725	0.351	0.105	2.76034e-29	0	GB47330	LOC100578466	uncharacterized protein LOC100578466 isoform X1
GB52492	6.10304e-33	1.26969	0.652	0.431	5.76188e-29	0	GB52492
GB50425	9.06593e-33	0.694012	0.738	0.415	8.55914e-29	0	GB50425
GB44331	1.36855e-31	0.575148	0.835	0.833	1.29205e-27	0	GB44331	LOC409045	transcription elongation regulator 1 isoform X3	-	CG33506
GB47513	4.33131e-31	0.648879	0.832	0.731	4.08919e-27	0	GB47513	LOC408586	probable nuclear hormone receptor HR3 isoform X8	Hormone receptor 3	Hr3
GB44295	6.3513e-31	0.77409	0.753	0.591	5.99627e-27	0	GB44295	LOC411199	sodium-dependent neutral amino acid transporter B(0)AT3	-	CG33506
GB48275	1.10023e-30	0.8437	0.759	0.584	1.03872e-26	0	GB48275	LOC552209	calmodulin-A isoform X2
GB50679	1.32073e-30	0.6006	0.829	0.743	1.2469e-26	0	GB50679	LOC408409	UPF0430 protein CG31712 isoform X2	-	CG33506
GB55567	4.48017e-29	0.527334	0.924	0.914	4.22972e-25	0	GB55567	LOC724299	uncharacterized protein LOC724299 isoform X1	RIM-binding protein	Rbp
GB55455	2.36339e-28	0.697796	0.729	0.598	2.23127e-24	0	GB55455	LOC724792	testin isoform X2	Testin	Tes
GB40648	2.83046e-28	0.583293	0.881	0.8	2.67224e-24	0	GB40648	LOC724292	disks large 1 tumor suppressor protein isoform X4	discs large 1	dlg1
GB45157	3.45857e-28	1.03715	0.296	0.078	3.26524e-24	0	GB45157	LOC410347	protein big brother	Big brother	Bgb
GB49233	3.80489e-28	0.395009	0.988	0.962	3.5922e-24	0	GB49233	LOC724704	cytoplasmic polyadenylation element-binding protein 2	orb2	orb2
GB49588	4.59575e-28	0.707161	0.738	0.592	4.33885e-24	0	GB49588	LOC551257	microtubule-associated protein Jupiter isoform X4	Jupiter	Jupiter
GB40479	1.27077e-27	0.523011	0.863	0.854	1.19974e-23	0	GB40479	LOC409969	tRNA-dihydrouridine(47) synthase	-	CG33506
GB54685	2.10805e-27	0.52972	0.896	0.855	1.99021e-23	0	GB54685	LOC725379	uncharacterized protein C3orf18 homolog isoform X2
GB52205	4.60607e-27	0.944291	0.332	0.104	4.34859e-23	0	GB52205	LOC100577894	protein PFC0760c
GB46487	2.02241e-26	0.778713	0.692	0.516	1.90935e-22	0	GB46487	LOC410035	dorsal-ventral patterning protein Sog isoform X2	short gastrulation	sog
GB47767	3.77737e-26	0.789812	0.402	0.159	3.56621e-22	0	GB47767	LOC725542	arrestin domain-containing protein 17 isoform X4
GB44917	1.00955e-25	0.839248	0.619	0.427	9.53119e-22	0	GB44917
GB53582	1.58487e-25	0.590446	0.884	0.845	1.49627e-21	0	GB53582	LOC724929	serine/threonine-protein kinase tricorner isoform X3	tricornered	trc
GB52741	6.92298e-25	0.839062	0.619	0.423	6.53599e-21	0	GB52741	LOC726670	RING finger protein 207 isoform X2
GB52163	1.42538e-24	0.764468	0.323	0.114	1.3457e-20	0	GB52163
GB47190	2.38788e-23	0.571941	0.756	0.563	2.25439e-19	0	GB47190	LOC411653	sodium channel protein 60E isoform X1	Na channel protein 60E	NaCP60E
GB51962	5.25696e-23	0.534058	0.884	0.885	4.9631e-19	0	GB51962	LOC726524	chromodomain-helicase-DNA-binding protein 7 isoform X1	kismet	kis
GB46321	1.11982e-22	0.753678	0.457	0.237	1.05722e-18	0	GB46321	LOC552370	neurofibromin	Neurofibromin 1	Nf1
GB55986	1.29956e-22	0.785844	0.277	0.087	1.22691e-18	0	GB55986	LOC727173	pancreatic lipase-related protein 2 isoform X4
GB40140	2.49318e-22	0.827202	0.348	0.14	2.35381e-18	0	GB40140	LOC408427	piezo-type mechanosensitive ion channel component isoform X6	Piezo	Piezo
GB44254	3.49512e-22	0.826655	0.503	0.297	3.29974e-18	0	GB44254	LOC411586	GAS2-like protein pickled eggs isoform X1	pickled eggs	pigs
GB42541	3.62859e-22	0.935614	0.418	0.198	3.42575e-18	0	GB42541	LOC413383	carbonic anhydrase-related protein 10	-	CG33506
GB55842	5.78422e-22	0.702138	0.372	0.16	5.46088e-18	0	GB55842
GB44091	1.62101e-21	0.584699	0.753	0.671	1.53039e-17	0	GB44091	LOC408779	microtubule-actin cross-linking factor 1 isoform X18	short stop	shot
GB50687	5.20229e-21	0.651585	0.262	0.081	4.91148e-17	0	GB50687
GB44581	5.31194e-21	0.411846	0.905	0.921	5.01501e-17	0	GB44581	LOC408850	pre-mRNA-processing factor 39	-	CG33506
GB55348	1.96278e-20	0.727658	0.695	0.595	1.85306e-16	0	GB55348	LOC408685	inner centromere protein isoform X20	ensconsin	ens
GB43239	1.97121e-20	0.505368	0.82	0.781	1.86102e-16	0	GB43239	LOC551454	voltage-dependent calcium channel subunit alpha-2/delta-3 precursor	-	CG33506
GB40007	2.14286e-20	0.967706	0.433	0.238	2.02307e-16	0	GB40007	LOC551356	nesprin-1 isoform X5	Muscle-specific protein 300 kDa	Msp300
GB41659	2.79497e-20	0.602372	0.765	0.757	2.63873e-16	0	GB41659	LOC408500	endothelin-converting enzyme homolog isoform X2	Neprilysin 3	Nep3
GB49022	3.31273e-20	0.420076	0.909	0.917	3.12755e-16	0	GB49022	LOC411791
GB49768	3.8338e-20	0.675555	0.494	0.286	3.61949e-16	0	GB49768	LOC551914	actin-like protein 6B
GB46282	4.41813e-20	0.366054	0.966	0.983	4.17116e-16	0	GB46282	LOC725406	serine/threonine-protein kinase PRP4 homolog isoform X1	-	CG33506
GB46739	6.47894e-20	0.669607	0.686	0.56	6.11677e-16	0	GB46739	LOC409882	TLD domain-containing protein 2 isoform X1	mustard	mtd
GB47468	6.92852e-20	0.717871	0.232	0.07	6.54122e-16	0	GB47468	LOC725946	integrin alpha-8
GB55586	6.9637e-20	0.61887	0.607	0.431	6.57443e-16	0	GB55586
GB48690	1.05086e-19	0.767935	0.244	0.076	9.92113e-16	0	GB48690
GB45035	1.53075e-19	0.737071	0.488	0.297	1.44518e-15	0	GB45035	LOC726896	zinc finger and BTB domain-containing protein 47	-	CG33506
GB53719	2.18724e-19	0.500428	0.832	0.838	2.06497e-15	0	GB53719	LOC409893	protein alan shepard isoform X4	alan shepard	shep
GB40405	2.31415e-19	1.00433	0.372	0.178	2.18479e-15	0	GB40405	LOC409616	uncharacterized protein MAL13P1.304 isoform X5
GB48125	2.65927e-19	0.71802	0.274	0.1	2.51061e-15	0	GB48125	LOC724706	uncharacterized protein PFB0145c isoform X1	-	CG33506
GB50694	4.19295e-19	0.536996	0.762	0.719	3.95856e-15	0	GB50694	LOC409829	F-box/LRR-repeat protein 20 isoform X2	-	CG33506
GB50402	4.57346e-19	0.624843	0.637	0.472	4.3178e-15	0	GB50402	LOC412801	mediator of RNA polymerase II transcription subunit 12	-	CG33506
GB44583	5.93882e-19	0.418491	0.607	0.353	5.60684e-15	0	GB44583
GB44030	9.55696e-19	0.866153	0.409	0.217	9.02272e-15	0	GB44030	LOC726045	apoptosis-resistant E3 ubiquitin protein ligase 1 isoform X1	-	CG33506
GB48002	1.46005e-18	0.396778	0.927	0.946	1.37844e-14	0	GB48002	LOC724592	calmodulin-binding transcription activator 2 isoform X3	Calmodulin-binding transcription activator	Camta
GB47075	2.55683e-18	0.675474	0.521	0.347	2.4139e-14	0	GB47075	LOC409185	uncharacterized protein LOC409185
GB41681	3.33775e-18	0.445182	0.784	0.775	3.15117e-14	0	GB41681	LOC727312	Golgi-specific brefeldin A-resistance guanine nucleotide exchange factor 1	gartenzwerg	garz
GB51440	3.86562e-18	0.415698	0.899	0.881	3.64953e-14	0	GB51440	LOC727574	transcription initiation factor TFIID subunit 3-like isoform X5	bip2	bip2
GB45139	4.00603e-18	0.692125	0.293	0.114	3.78209e-14	0	GB45139	LOC726903	uncharacterized protein LOC726903
GB42054	4.79567e-18	0.53374	0.774	0.728	4.52759e-14	0	GB42054	LOC411083	sodium/potassium-transporting ATPase subunit alpha isoform X1	Na pump alpha subunit	Atpalpha
GB48858	5.05515e-18	0.70302	0.314	0.134	4.77257e-14	0	GB48858
GB53725	5.33535e-18	0.515906	0.784	0.791	5.0371e-14	0	GB53725	LOC551331	splicing factor 3B subunit 1 isoform X1	Splicing factor 3b subunit 1	Sf3b1
GB45009	7.77734e-18	0.832906	0.537	0.384	7.34259e-14	0	GB45009	LOC410348	katanin p80 WD40 repeat-containing subunit B1 isoform X2	katanin 80	kat80
GB46047	1.2327e-17	0.725696	0.155	0.035	1.16379e-13	0	GB46047	LOC100578239	cilia- and flagella-associated protein 70 isoform X1	-	CG33506
GB47183	1.52013e-17	0.617704	0.625	0.499	1.43515e-13	0	GB47183	LOC725558	uncharacterized protein LOC725558
GB55495	3.66439e-17	0.606343	0.613	0.486	3.45955e-13	0	GB55495	LOC408653	calcium-dependent secretion activator isoform X1	Calcium-dependent secretion activator	Cadps
GB50686	6.17879e-17	0.569904	0.223	0.07	5.83339e-13	0	GB50686	LOC408411	transcription factor Sox-2 isoform X3	SoxNeuro	SoxN
GB50150	8.12816e-17	0.356609	0.878	0.876	7.67379e-13	0	GB50150	LOC410613	major facilitator superfamily domain-containing protein 6 isoform X1	jet fuel	jef
GB48052	8.99431e-17	0.531419	0.628	0.482	8.49153e-13	0	GB48052	LOC725263	tumor protein p53-inducible nuclear protein 2 isoform X1	Diabetes and obesity regulated	DOR
GB46044	1.88141e-16	0.661778	0.363	0.183	1.77624e-12	0	GB46044
GB46982	2.41838e-16	0.707246	0.436	0.268	2.2832e-12	0	GB46982	LOC410060	potassium voltage-gated channel protein Shab isoform X7	Shaker cognate b	Shab
GB53747	2.45925e-16	0.53609	0.93	0.946	2.32178e-12	0	GB53747
GB48162	2.91405e-16	0.513271	0.683	0.592	2.75116e-12	0	GB48162	LOC408908	anoctamin-8 isoform X5	-	CG33506
GB47456	3.24578e-16	0.375884	0.872	0.882	3.06435e-12	0	GB47456
GB51246	3.86876e-16	0.701046	0.415	0.243	3.65249e-12	0	GB51246	LOC412332	mediator of RNA polymerase II transcription subunit 23 isoform X1	Mediator complex subunit 23	MED23
GB55793	7.02415e-16	0.45324	0.729	0.676	6.6315e-12	0	GB55793	LOC410045	serine/threonine-protein phosphatase 4 regulatory subunit 4 isoform X2
GB44939	9.71236e-16	0.582064	0.591	0.402	9.16944e-12	0	GB44939	LOC409919	excitatory amino acid transporter 1 isoform X2
GB42169	1.02453e-15	0.44897	0.723	0.656	9.67263e-12	0	GB42169
GB44849	1.49213e-15	0.658292	0.308	0.142	1.40872e-11	0	GB44849
GB48946	2.59468e-15	0.78454	0.463	0.318	2.44964e-11	0	GB48946	LOC726647	uncharacterized protein LOC726647	-	CG33506
GB44159	3.5311e-15	0.459442	0.78	0.776	3.33371e-11	0	GB44159	Dscam	Down syndrome cell adhesion molecule isoform X31	Down syndrome cell adhesion molecule 1	Dscam1
GB45063	3.95295e-15	0.650934	0.177	0.051	3.73198e-11	0	GB45063	LOC726415	LIM/homeobox protein Lhx9	apterous	ap
GB50822	3.99573e-15	0.883936	0.189	0.056	3.77237e-11	0	GB50822	Hiscl1	histamine-gated chloride channel 1 isoform X1	ora transientless	ort
GB41195	5.54646e-15	0.529386	0.186	0.058	5.23641e-11	0	GB41195	LOC411467	RNA polymerase II-associated protein 3 isoform X2	-	CG33506
GB50515	5.6292e-15	0.715294	0.366	0.197	5.31453e-11	0	GB50515	LOC551946	uncharacterized protein LOC551946 isoform X1
GB55618	5.63198e-15	0.349709	0.11	0.019	5.31715e-11	0	GB55618	LOC410823	transient receptor potential-gamma protein isoform X1	Transient receptor potential cation channel gamma	Trpgamma
GB43220	1.74934e-14	0.536237	0.64	0.546	1.65155e-10	0	GB43220	LOC410273	transcription termination factor 2	lodestar	lds
GB45235	2.2899e-14	0.672977	0.488	0.324	2.1619e-10	0	GB45235	LOC724460	uncharacterized protein LOC724460 isoform X1	-	CG33506
GB48840	2.35211e-14	1.10142	0.683	0.639	2.22062e-10	0	GB48840	LOC552709	polypyrimidine tract-binding protein 1 isoform X7	hephaestus	heph
GB44320	2.47154e-14	0.557919	0.662	0.618	2.33338e-10	0	GB44320
GB52316	2.78766e-14	0.255475	0.963	0.991	2.63183e-10	0	GB52316	LOC409414	kinectin isoform X2	aluminum tubes	alt
GB50690	5.01582e-14	0.567937	0.558	0.437	4.73543e-10	0	GB50690	LOC726456	unconventional myosin-Va isoform X3	dilute class unconventional myosin	didum
GB43541	6.78993e-14	0.587539	0.564	0.45	6.41038e-10	0	GB43541
GB51738	7.97448e-14	0.443337	0.716	0.662	7.52871e-10	0	GB51738	LOC410101	trafficking kinesin-binding protein milt isoform X2	milton	milt
GB44121	9.2866e-14	0.300723	0.927	0.906	8.76748e-10	0	GB44121	LOC409142	sodium- and chloride-dependent transporter XTRP3 isoform X2	-	CG33506
GB42317	1.03829e-13	0.462376	0.768	0.802	9.80253e-10	0	GB42317	LOC727127	NK-tumor recognition protein isoform X2	spargel	srl
GB48512	1.20455e-13	0.730449	0.22	0.085	1.13722e-09	0	GB48512	LOC552829	phospholipase B1, membrane-associated-like isoform X1
GB44175	1.30155e-13	0.388377	0.814	0.765	1.2288e-09	0	GB44175	LOC408792	protein 4.1 homolog isoform X2	coracle	cora
GB54416	1.50238e-13	0.657273	0.29	0.136	1.41839e-09	0	GB54416
GB47146	1.76185e-13	0.818075	0.287	0.136	1.66336e-09	0	GB47146	LOC413382	SAM and SH3 domain-containing protein 1 isoform X1	Shal K[+] channel interacting protein	SKIP
GB47466	1.76658e-13	0.483245	0.668	0.646	1.66783e-09	0	GB47466	LOC552221	F-BAR domain only protein 2 isoform X2	-	CG33506
GB53909	2.1028e-13	0.320557	0.887	0.913	1.98526e-09	0	GB53909	LOC551530	putative U5 small nuclear ribonucleoprotein 200 kDa helicase	lethal (3) 72Ab	l(3)72Ab
GB40833	3.12888e-13	0.521409	0.802	0.78	2.95398e-09	0	GB40833	LOC725419	ADP-ribosylation factor-like protein 6-interacting protein 4	-	CG33506
GB40645	3.82136e-13	0.536289	0.177	0.06	3.60775e-09	0	GB40645
GB47258	5.03146e-13	0.544226	0.14	0.039	4.7502e-09	0	GB47258	LOC412865	collagen alpha-1(IX) chain isoform X2	Multiplexin	Mp
GB40231	6.96894e-13	0.720428	0.277	0.135	6.57938e-09	0	GB40231	LOC551490	collagen alpha chain CG42342 isoform X8	-	CG33506
GB50553	7.17765e-13	0.605634	0.296	0.148	6.77642e-09	0	GB50553	LOC408542	uncharacterized protein LOC408542 isoform X2	-	CG33506
GB44368	8.51277e-13	0.606106	0.473	0.328	8.03691e-09	0	GB44368	LOC550970	lysophosphatidylcholine acyltransferase isoform X1	Lysophosphatidylcholine acyltransferase	LPCAT
GB40794	9.72149e-13	0.314346	0.884	0.889	9.17806e-09	0	GB40794	LOC409957	synaptotagmin-4	Synaptotagmin 4	Syt4
GB55403	1.02947e-12	0.314266	0.902	0.871	9.71926e-09	0	GB55403	LOC410819	proton channel OtopLc isoform X1	Otopetrin-like a	OtopLa
GB48854	1.46083e-12	0.588934	0.582	0.492	1.37917e-08	0	GB48854	LOC413947	sodium leak channel non-selective protein	narrow abdomen	na
GB51591	1.51572e-12	0.617009	0.485	0.341	1.43099e-08	0	GB51591	LOC550724	3-hydroxy-3-methylglutaryl-coenzyme A reductase isoform X1	HMG Coenzyme A reductase	Hmgcr
GB40422	1.75346e-12	0.471959	0.695	0.722	1.65545e-08	0	GB40422	LOC409325	uncharacterized protein LOC409325 isoform X2
GB51774	1.80412e-12	0.67174	0.567	0.495	1.70327e-08	0	GB51774
GB47960	1.9631e-12	0.668683	0.445	0.307	1.85336e-08	0	GB47960	LOC412799	moesin/ezrin/radixin homolog 1 isoform X3	Moesin	Moe
GB51370	2.19187e-12	0.66441	0.338	0.193	2.06935e-08	0	GB51370
GB47049	2.40263e-12	0.469289	0.665	0.584	2.26832e-08	0	GB47049
GB40243	3.02125e-12	0.540959	0.305	0.154	2.85237e-08	0	GB40243	LOC409257	uncharacterized protein LOC409257 isoform X1
GB47351	3.08982e-12	0.371015	0.814	0.794	2.9171e-08	0	GB47351	LOC408267	syntaxin-binding protein 5 isoform X3	Tomosyn	Tomosyn
GB44064	3.25049e-12	0.450288	0.162	0.053	3.06879e-08	0	GB44064	LOC725703	uncharacterized protein LOC725703
GB54827	4.09505e-12	0.25054	0.982	0.973	3.86613e-08	0	GB54827	Syt1	synaptotagmin 1 isoform X2	Synaptotagmin 1	Syt1
GB40574	4.10197e-12	0.480621	0.649	0.58	3.87267e-08	0	GB40574	LOC552392	serine palmitoyltransferase 1	Serine palmitoyltransferase subunit I	Spt-I
GB55651	5.66014e-12	0.444532	0.155	0.051	5.34374e-08	0	GB55651	LOC408681	solute carrier family 35 member F2 isoform X2
GB42751	8.4046e-12	0.441095	0.655	0.617	7.93478e-08	0	GB42751	LOC726642	DNA repair protein RAD50	rad50	rad50
GB52759	1.48244e-11	0.416963	0.671	0.67	1.39957e-07	0	GB52759	LOC408471	brefeldin A-inhibited guanine nucleotide-exchange protein 3 isoform X1	-	CG33506
GB44886	1.72598e-11	0.390753	0.698	0.681	1.6295e-07	0	GB44886	LOC551146	glycine-rich protein DOT1 isoform X6
GB52916	1.82475e-11	0.484965	0.64	0.601	1.72275e-07	0	GB52916	LOC408546	phosphatidylinositide phosphatase SAC2 isoform X2	-	CG33506
GB50323	2.08842e-11	0.431463	0.668	0.639	1.97167e-07	0	GB50323	LOC724943	phosphatidylinositol glycan anchor biosynthesis class U protein	Phosphatidylinositol glycan anchor biosynthesis class U	PIG-U
GB41900	2.58842e-11	0.555746	0.463	0.343	2.44373e-07	0	GB41900	LOC551663	disintegrin and metalloproteinase domain-containing protein unc-71 isoform X5	mind-meld	mmd
GB49969	3.0341e-11	0.601263	0.509	0.395	2.8645e-07	0	GB49969	LOC409680	tubby-related protein 4 isoform X1	Tusp	Tusp
GB52988	3.58449e-11	0.437862	0.723	0.67	3.38411e-07	0	GB52988
GB56032	3.93329e-11	0.615006	0.171	0.063	3.71342e-07	0	GB56032	LOC410246	netrin receptor UNC5B
GB53070	4.18766e-11	0.516271	0.509	0.399	3.95357e-07	0	GB53070	LOC408766	phosphatidylcholine:ceramide cholinephosphotransferase 2 isoform X6
GB46795	4.59001e-11	0.892649	0.244	0.117	4.33342e-07	0	GB46795	LOC413021	papilin isoform X4	Papilin	Ppn
GB51744	4.96368e-11	0.545516	0.256	0.125	4.68621e-07	0	GB51744	LOC724439	uncharacterized protein LOC724439	-	CG33506
GB55229	7.7525e-11	0.296983	0.857	0.885	7.31914e-07	0	GB55229
GB53459	9.54612e-11	0.601241	0.39	0.256	9.01249e-07	0	GB53459
GB49757	9.74893e-11	0.282173	0.372	0.217	9.20397e-07	0	GB49757	Fabp	FABP-like protein	fatty acid binding protein	fabp
GB42056	1.45833e-10	0.471716	0.61	0.543	1.37681e-06	0	GB42056
GB52106	1.84312e-10	0.451902	0.137	0.044	1.74009e-06	0	GB52106	LOC410386	tolloid-like protein 1 isoform X2	tolkin	tok
GB54143	2.1371e-10	0.585296	0.268	0.141	2.01763e-06	0	GB54143	LOC410514	uncharacterized protein LOC410514 isoform X4	wide awake	wake
GB49484	2.34451e-10	0.539359	0.595	0.555	2.21345e-06	0	GB49484	LOC408543	RING finger protein 44 isoform X2	murashka	mura
GB44506	2.83548e-10	0.30553	0.881	0.917	2.67697e-06	0	GB44506
GB50633	2.87217e-10	0.503833	0.646	0.598	2.71162e-06	0	GB50633	LOC408721	neurocalcin homolog	Neurocalcin	Nca
GB40549	3.17365e-10	0.467537	0.174	0.067	2.99625e-06	0	GB40549	LOC100576478
GB44299	3.56595e-10	0.361956	0.838	0.848	3.36661e-06	0	GB44299	LOC726833	TOM1-like protein 2 isoform X1	-	CG33506
GB55648	4.2006e-10	0.710273	0.314	0.186	3.96579e-06	0	GB55648	LOC408670	Down syndrome cell adhesion molecule-like protein Dscam2 isoform X1
GB40159	5.10508e-10	0.856177	0.296	0.166	4.8197e-06	0	GB40159	LOC100576924	ankyrin repeat and death domain-containing protein 1A isoform X2
GB55703	5.40496e-10	0.266621	0.896	0.917	5.10283e-06	0	GB55703	LOC408869	lissencephaly-1 homolog isoform X1	Lissencephaly-1	Lis-1
GB52767	5.44672e-10	0.580187	0.357	0.221	5.14225e-06	0	GB52767	LOC100576805	chromatin assembly factor 1 subunit A-B isoform X1	-	CG33506
GB55454	7.02155e-10	0.555899	0.409	0.293	6.62905e-06	0	GB55454
GB47888	7.19203e-10	0.441624	0.631	0.607	6.79e-06	0	GB47888	LOC411905	protein O-GlcNAcase isoform X2	O-GlcNAcase	Oga
GB47876	8.91032e-10	0.749824	0.588	0.515	8.41223e-06	0	GB47876	Amih	hyperpolarization-activated ion channel isoform X5	I[[h]] channel	Ih
GB50923	1.00448e-09	0.443404	0.655	0.615	9.48333e-06	0	GB50923	LOC725613	serine-protein kinase ATM isoform X2	telomere fusion	tefu
GB42604	1.17495e-09	0.543559	0.607	0.567	1.10927e-05	0	GB42604	LOC409006	beta-arrestin-1 isoform X5	kurtz	krz
GB52628	1.27661e-09	0.334335	0.753	0.779	1.20525e-05	0	GB52628	LOC411854	heat shock factor protein isoform X4	Heat shock factor	Hsf
GB51060	1.61968e-09	0.40672	0.665	0.645	1.52914e-05	0	GB51060	LOC408295	probable serine/threonine-protein kinase DDB_G0282963 isoform X1	Blimp-1	Blimp-1
GB41728	1.76864e-09	1.48697	0.168	0.069	1.66977e-05	0	GB41728	LOC100577632	phosphopantothenoylcysteine decarboxylase subunit VHS3 isoform X1
GB55642	2.26654e-09	0.474651	0.104	0.029	2.13984e-05	0	GB55642	LOC725758	regulator of G-protein signaling 7-binding protein A	-	CG33506
GB46325	2.49019e-09	0.570207	0.293	0.173	2.35099e-05	0	GB46325	LOC411157	fat-like cadherin-related tumor suppressor homolog isoform X5	kugelei	kug
GB40118	2.56161e-09	1.26345	0.198	0.091	2.41842e-05	0	GB40118	LOC408432	glutamate decarboxylase isoform X1	Glutamic acid decarboxylase 1	Gad1
GB45055	3.37091e-09	0.267753	0.875	0.898	3.18248e-05	0	GB45055
GB42879	5.05316e-09	0.544923	0.476	0.386	4.77069e-05	0	GB42879
GB47039	6.02244e-09	0.431106	0.646	0.646	5.68579e-05	0	GB47039	LOC410923	dynamin isoform X9	shibire	shi
GB49227	7.26243e-09	0.347902	0.741	0.772	6.85646e-05	0	GB49227	LOC100577986	probable sodium/potassium/calcium exchanger CG1090	-	CG33506
GB54716	8.3425e-09	0.588498	0.485	0.375	7.87615e-05	0	GB54716	LOC409845	potassium voltage-gated channel subfamily H member 8 isoform X2	Eag-like K[+] channel	Elk
GB42840	8.48355e-09	0.305965	0.741	0.782	8.00932e-05	0	GB42840	LOC725596	leukocyte receptor cluster member 8 homolog isoform X1	-	CG33506
GB41892	8.65418e-09	0.300484	0.125	0.043	8.17041e-05	0	GB41892
GB47675	8.71243e-09	0.426811	0.101	0.029	8.22541e-05	0	GB47675	LOC411665	heparan sulfate 2-O-sulfotransferase pipe isoform X3	pipe	pip
GB45284	9.29153e-09	0.346203	0.747	0.783	8.77214e-05	0	GB45284	LOC411734	valine--tRNA ligase isoform X1	Valyl-tRNA synthetase	ValRS
GB42869	1.10626e-08	0.411395	0.122	0.042	0.000104442	0	GB42869
GB52248	1.24055e-08	0.259536	0.75	0.759	0.00011712	0	GB52248	LOC100576896	uncharacterized protein LOC100576896 isoform X2
GB53304	1.55899e-08	0.253069	0.89	0.929	0.000147185	0	GB53304
GB49373	1.61404e-08	0.575904	0.491	0.405	0.000152382	0	GB49373	LOC552265	rho GTPase-activating protein 32	Cd GTPase activating protein-related	CdGAPr
GB55575	1.66863e-08	0.463275	0.204	0.102	0.000157535	0	GB55575	LOC411764	bestrophin-4 isoform X1	Bestrophin 1	Best1
GB50510	1.83407e-08	0.558294	0.482	0.399	0.000173155	0	GB50510	LOC409674	uncharacterized protein LOC409674 isoform X1	-	CG33506
GB42919	1.99387e-08	0.493521	0.424	0.329	0.000188241	0	GB42919	LOC727180	Fanconi anemia group D2 protein isoform X2	Fancd2	Fancd2
GB45198	2.13385e-08	0.502792	0.335	0.217	0.000201457	0	GB45198
GB47808	2.57654e-08	0.526008	0.351	0.24	0.000243251	0	GB47808	LOC100576879	GATOR complex protein DEPDC5 isoform X5	Increased minichromosome loss 1	Iml1
GB41729	2.61258e-08	0.330882	0.116	0.039	0.000246654	0	GB41729
GB42548	2.77432e-08	0.537283	0.357	0.248	0.000261923	0	GB42548	LOC411748	LOW QUALITY PROTEIN: protein kinase C-binding protein NELL1
GB40008	2.88174e-08	0.531584	0.235	0.128	0.000272065	0	GB40008
GB53751	3.33152e-08	0.471489	0.165	0.071	0.000314529	0	GB53751	LOC726130	uncharacterized protein LOC726130 isoform X2
GB54239	4.03708e-08	0.257787	0.534	0.378	0.00038114	0	GB54239	LOC410222	zinc finger protein 853 isoform X1	jim	jim
GB48465	4.17023e-08	0.280853	0.79	0.797	0.000393711	0	GB48465	LOC727272	zinc finger CCCH domain-containing protein 3 isoform X2	ZC3H3	ZC3H3
GB52253	4.32846e-08	0.265363	0.905	0.941	0.00040865	0	GB52253	LOC409242	protein PRRC2C isoform X4	no circadian temperature entrainment	nocte
GB55425	4.5021e-08	0.509852	0.405	0.296	0.000425044	0	GB55425	InR-2	insulin-like receptor-like isoform X2	Insulin-like receptor	InR
GB47367	4.54785e-08	0.512452	0.485	0.41	0.000429363	0	GB47367
GB49494	4.92878e-08	0.501975	0.509	0.464	0.000465326	0	GB49494
GB52246	6.58975e-08	0.42286	0.558	0.539	0.000622139	0	GB52246	LOC725528	CLK4-associating serine/arginine rich protein	-	CG33506
GB54219	9.21748e-08	0.257787	0.747	0.742	0.000870223	0	GB54219	LOC727486	BAG domain-containing protein Samui isoform X2	starvin	stv
GB52021	9.67246e-08	0.559917	0.308	0.204	0.000913177	0	GB52021	LOC100578818	amyloid beta A4 precursor protein-binding family B member 1-interacting protein isoform X3	pico	pico
GB48247	1.17464e-07	0.455737	0.445	0.354	0.00110897	0	GB48247	LOC410423	uncharacterized protein LOC410423 isoform X1	-	CG33506
GB45564	1.18611e-07	0.524393	0.159	0.07	0.00111981	0	GB45564	LOC100578680	uncharacterized protein LOC100578680 isoform X1	-	CG33506
GB47831	1.22156e-07	0.285585	0.799	0.847	0.00115327	0	GB47831	LOC412227	protein SPT2 homolog	-	CG33506
GB52845	1.71048e-07	0.40338	0.183	0.09	0.00161486	0	GB52845
GB46614	1.96537e-07	0.391666	0.18	0.088	0.0018555	0	GB46614	LOC413310	F-actin-monooxygenase Mical isoform X1	Molecule interacting with CasL	Mical
GB50691	2.08228e-07	0.588924	0.265	0.166	0.00196588	0	GB50691
GB54920	2.32811e-07	0.387659	0.643	0.646	0.00219797	0	GB54920	LOC551889	uncharacterized protein CG10915 isoform X2	-	CG33506
GB45497	2.42558e-07	0.260508	0.826	0.867	0.00228999	0	GB45497	LOC551494	uncharacterized protein LOC551494 isoform X4	RIC3 acetylcholine receptor chaperone	RIC-3
GB55146	2.59508e-07	0.315578	0.75	0.765	0.00245002	0	GB55146	LOC409323	uncharacterized protein LOC409323	nervous wreck	nwk
GB44133	2.85296e-07	0.311297	0.716	0.739	0.00269348	0	GB44133	LOC408782	tubulin beta-1 chain	beta-Tubulin at 56D	betaTub56D
GB42220	3.1511e-07	0.590953	0.625	0.647	0.00297496	0	GB42220	LOC409792	electroneutral sodium bicarbonate exchanger 1 isoform X12	Na[+]-driven anion exchanger 1	Ndae1
GB46832	3.93954e-07	0.334174	0.659	0.653	0.00371932	0	GB46832	LOC727510	lactosylceramide 4-alpha-galactosyltransferase isoform X2	alpha1,4-galactosyltransferase 1	alpha4GT1
GB48790	3.99879e-07	0.387167	0.168	0.08	0.00377526	0	GB48790	LOC408272	monocarboxylate transporter 7 isoform X3	-	CG33506
GB47845	4.02863e-07	0.46691	0.311	0.213	0.00380343	0	GB47845	nAChRa3	nicotinic acetylcholine receptor alpha3 subunit isoform X1
GB42508	4.55788e-07	0.350413	0.677	0.689	0.0043031	0	GB42508	LOC724859	unconventional myosin-IXa isoform X2
GB53970	4.70725e-07	0.459435	0.131	0.055	0.00444411	0	GB53970	LOC412354	uncharacterized protein LOC412354 isoform X1	Rho guanine nucleotide exchange factor at 64C	RhoGEF64C
GB55151	4.7109e-07	0.309089	0.753	0.811	0.00444756	0	GB55151	LOC409534	uncharacterized protein LOC409534 isoform X2	-	CG33506
GB44484	4.98363e-07	0.450978	0.46	0.378	0.00470504	0	GB44484
GB42277	5.19514e-07	0.39935	0.628	0.63	0.00490474	0	GB42277	LOC550801	ATP-dependent RNA helicase dbp2
GB43195	5.82872e-07	0.404337	0.582	0.539	0.0055029	0	GB43195
GB55378	6.52332e-07	0.341226	0.128	0.053	0.00615867	0	GB55378	LOC551167	multidrug resistance protein homolog 49 isoform X2	Multi drug resistance 49	Mdr49
GB53729	7.20818e-07	0.453461	0.549	0.528	0.00680524	0	GB53729	LOC412111	vigilin	Dodeca-satellite-binding protein 1	Dp1
GB48973	7.2097e-07	0.474264	0.424	0.338	0.00680668	0	GB48973	LOC409748	protein kinase C and casein kinase substrate in neurons protein 2 isoform X1	Syndapin	Synd
GB50552	8.65206e-07	0.431951	0.552	0.538	0.00816841	0	GB50552	LOC552690	oxysterol-binding protein-related protein 11	-	CG33506
GB45518	8.92006e-07	0.355437	0.64	0.642	0.00842143	0	GB45518	LOC410686	semaphorin-1A isoform X2	Semaphorin 1a	Sema1a
GB45479	9.79112e-07	0.445424	0.405	0.32	0.00924379	0	GB45479	LOC725707	centrosomal protein of 135 kDa isoform X2	Centrosomal protein 135kDa	Cep135
GB54572	1.084e-06	0.477381	0.412	0.33	0.010234	0	GB54572	LOC100576378	ribonuclease P protein subunit p30	RNaseP protein p30	Rpp30
GB54451	1.1167e-06	0.443335	0.482	0.416	0.0105428	0	GB54451	LOC410040	serine/arginine-rich splicing factor 1B	Splicing factor 2	SF2
GB51903	1.37128e-06	0.350696	0.104	0.039	0.0129463	0	GB51903	LOC551850	uncharacterized protein LOC551850 isoform X2	-	CG33506
GB43761	1.68404e-06	0.530103	0.308	0.208	0.015899	0	GB43761	LOC724936	uncharacterized protein LOC724936
GB53431	1.96012e-06	0.473127	0.393	0.318	0.0185054	0	GB53431	LOC411306	inositol hexakisphosphate kinase 3 isoform X3	-	CG33506
GB45229	2.02002e-06	0.426684	0.433	0.359	0.019071	0	GB45229	LOC100576185	uncharacterized protein LOC100576185 isoform X2	spindle defective 2	spd-2
GB51048	2.10809e-06	0.28936	0.101	0.038	0.0199025	0	GB51048	LOC408297
GB41366	2.43399e-06	0.284906	0.78	0.839	0.0229793	0	GB41366	LOC552684	kinesin-related protein 4 isoform X3
GB49650	2.4491e-06	0.507345	0.345	0.261	0.0231219	0	GB49650
GB50997	2.66492e-06	0.30744	0.71	0.743	0.0251595	0	GB50997	LOC410217	structural maintenance of chromosomes protein 3	Structural maintenance of chromosomes 3	SMC3
GB40134	3.01036e-06	0.524863	0.381	0.296	0.0284208	0	GB40134	LOC408429	tensin-1 isoform X11	blistery	by
GB43467	3.06166e-06	0.34185	0.573	0.557	0.0289051	0	GB43467	LOC412143	rho guanine nucleotide exchange factor 2 isoform X4	-	CG33506
GB53458	3.31206e-06	0.502179	0.399	0.327	0.0312691	0	GB53458
GB48102	3.40362e-06	0.440326	0.198	0.115	0.0321335	0	GB48102	LOC551461	adenylate cyclase type 2 isoform X2	Adenylyl cyclase X D	ACXD
GB43909	3.42684e-06	0.309616	0.698	0.715	0.0323528	0	GB43909	LOC551261	plasma membrane calcium-transporting ATPase 2 isoform X4	plasma membrane calcium ATPase	PMCA
GB52925	4.04819e-06	0.286809	0.899	0.964	0.038219	0	GB52925	LOC724172	neurobeachin isoform X7	rugose	rg
GB42835	4.06985e-06	0.456675	0.363	0.275	0.0384234	0	GB42835	LOC409267	glycogen phosphorylase	Glycogen phosphorylase	GlyP
GB48371	4.32447e-06	0.354184	0.155	0.077	0.0408274	0	GB48371	LOC726219	lebercilin isoform X1	-	CG33506
GB53857	4.39953e-06	0.519916	0.274	0.179	0.041536	0	GB53857	Glurb	metabotropic glutamate receptor B isoform X4	mangetout	mtt
GB52056	4.43549e-06	0.274776	0.293	0.185	0.0418755	0	GB52056	LOC410398	insulin-like growth factor 2 mRNA-binding protein 1 isoform X2	IGF-II mRNA-binding protein	Imp
GB53963	4.47486e-06	0.485337	0.412	0.347	0.0422472	0	GB53963	LOC408631	patronin isoform X3	Patronin	Patronin
GB50295	5.24144e-06	0.322264	0.119	0.052	0.0494844	0	GB50295	LOC100576196	uncharacterized protein LOC100576196 isoform X1

## Sheet: 1
Gene ID	p_val	avg_logFC	pct.1	pct.2	p_val_adj	cluster	gene	name	protein_name	drosophila_gene	drosophila_symbol		Cell-type	Biomarker
GB49705	1.14663e-116	1.2977	1	0.535	1.08254e-112	1	GB49705	LOC410013	calexcitin-2	Sarcoplasmic calcium-binding protein 2	Scp2		mushroom body neurons	Mblk-1, camkii
GB54525	2.00493e-110	1.39038	0.964	0.291	1.89285e-106	1	GB54525	LOC409633	ras-related and estrogen-regulated growth inhibitor	-	CG33506
GB50995	1.02272e-109	1.41092	0.942	0.393	9.65554e-106	1	GB50995	LOC410216	reticulocalbin-2	-	CG33506
GB42708	1.33898e-87	0.770855	1	0.874	1.26413e-83	1	GB42708	LOC409804	serine/threonine-protein phosphatase PP1-beta catalytic subunit isoform X1	flapwing	flw
GB47091	9.31207e-82	0.900439	0.984	0.575	8.79153e-78	1	GB47091
GB45335	2.65906e-78	0.970835	0.968	0.516	2.51042e-74	1	GB45335	LOC551098	uncharacterized protein LOC551098	beaten path VII	beat-VII
GB51843	1.52759e-77	0.992269	0.88	0.294	1.4422e-73	1	GB51843	LOC725318	uncharacterized protein LOC725318 isoform X1	-	CG33506
GB43606	1.70601e-75	0.788403	0.714	0.178	1.61065e-71	1	GB43606
GB44174	1.23752e-74	0.752288	1	0.768	1.16834e-70	1	GB44174	LOC408791	1-phosphatidylinositol 4,5-bisphosphate phosphodiesterase classes I and II isoform X3	Phospholipase C at 21C	Plc21C
GB50048	8.28945e-73	0.912162	1	0.845	7.82607e-69	1	GB50048	Mblk-1	mushroom body large-type Kenyon cell-specific protein 1 isoform X1	Ecdysone-induced protein 93F	Eip93F
GB54281	1.44623e-68	0.693297	1	0.938	1.36539e-64	1	GB54281	LOC409390	cAMP-dependent protein kinase type II regulatory subunit isoform X1	Protein kinase, cAMP-dependent, regulatory subunit type 2	Pka-R2
GB46133	3.99337e-64	0.78306	0.549	0.11	3.77014e-60	1	GB46133
GB44276	1.15273e-63	0.749359	0.974	0.473	1.0883e-59	1	GB44276	LOC411212	discoidin domain-containing receptor 2
GB49957	1.20263e-63	0.821619	0.971	0.515	1.1354e-59	1	GB49957	LOC410577	acid sphingomyelinase-like phosphodiesterase 3a isoform X2	-	CG33506
GB49806	3.48421e-63	0.736643	0.857	0.316	3.28944e-59	1	GB49806	LOC410866	LIM domain only protein 3
GB50043	3.90045e-63	0.867205	1	0.719	3.68242e-59	1	GB50043	LOC406096	type I inositol 1,4,5-trisphosphate 5-phosphatase isoform X3	5PtaseI	5PtaseI
GB50651	5.34713e-60	0.992333	1	0.81	5.04822e-56	1	GB50651	LOC726472	prohormone-3	space blanket	spab
GB46883	1.34514e-55	0.669108	0.636	0.181	1.26995e-51	1	GB46883
GB54446	4.62209e-54	0.819695	0.984	0.67	4.36372e-50	1	GB54446	Argk	arginine kinase isoform X1	Arginine kinase	Argk
GB40089	6.64582e-53	0.625842	0.997	0.835	6.27432e-49	1	GB40089	LOC408430	voltage-dependent L-type calcium channel subunit beta-3 isoform X3	Ca2+-channel-protein-beta-subunit	Ca-beta
GB49726	1.98006e-52	0.528264	0.627	0.168	1.86937e-48	1	GB49726	LOC409970	thrombospondin type-1 domain-containing protein 4
GB48241	1.05245e-51	0.460318	1	0.761	9.9362e-48	1	GB48241	LOC725501	protein N-terminal glutamine amidohydrolase isoform X1	tungus	tun
GB45152	1.80617e-51	1.23859	0.37	0.061	1.70521e-47	1	GB45152	LOC551323	uncharacterized protein LOC551323 isoform X2	vermiform	verm
GB49410	3.52848e-50	0.415842	1	0.983	3.33124e-46	1	GB49410	LOC551859	calmodulin	Calmodulin	Cam
GB45912	1.29762e-49	0.706703	0.847	0.397	1.22508e-45	1	GB45912	LOC724449	protein lethal(2)essential for life
GB51090	1.86362e-49	0.46564	0.302	0.036	1.75945e-45	1	GB51090
GB40735	3.26157e-47	0.622221	1	0.986	3.07925e-43	1	GB40735	LOC550785	fructose-bisphosphate aldolase	Aldolase	Ald
GB45913	2.7047e-46	0.669894	0.867	0.408	2.5535e-42	1	GB45913	LOC724488	protein lethal(2)essential for life
GB55492	7.798e-46	0.61227	0.88	0.439	7.36209e-42	1	GB55492	LOC413940	importin-9 isoform X1	Ranbp9	Ranbp9
GB52992	1.53472e-45	0.566767	0.539	0.148	1.44893e-41	1	GB52992	LOC409949	agrin	-	CG33506
GB44166	1.99786e-45	0.572306	0.916	0.394	1.88618e-41	1	GB44166
GB48062	2.10254e-45	0.537813	0.308	0.044	1.98501e-41	1	GB48062
GB46583	2.76538e-45	0.525904	1	0.796	2.6108e-41	1	GB46583
GB55520	1.52366e-44	0.601111	0.825	0.352	1.43849e-40	1	GB55520	LOC410133	PDZ domain-containing RING finger protein 4	Slip1	Slip1
GB41310	3.81483e-44	0.498434	0.175	0.006	3.60158e-40	1	GB41310
GB55831	1.13695e-43	0.601619	0.984	0.529	1.07339e-39	1	GB55831	LOC410947	tyrosine decarboxylase
GB44776	7.09561e-43	0.611229	0.821	0.377	6.69897e-39	1	GB44776	LOC551636	lanC-like protein 2 isoform X2	-	CG33506
GB45469	7.70587e-43	0.515145	0.994	0.806	7.27511e-39	1	GB45469
GB49248	1.4633e-42	0.477625	0.997	0.537	1.38151e-38	1	GB49248	Tk	tachykinins isoform X1	Tachykinin	Tk
GB50800	2.16567e-42	0.425248	0.308	0.046	2.04461e-38	1	GB50800	LOC410888	lachesin isoform X1	Dpr-interacting protein beta	DIP-beta
GB41367	2.55042e-42	0.518038	0.409	0.095	2.40785e-38	1	GB41367	LOC552692	D-aspartate oxidase	-	CG33506
GB43225	2.05965e-41	0.627103	0.893	0.483	1.94451e-37	1	GB43225	LOC410278	putative inorganic phosphate cotransporter isoform X2	Picot	Picot
GB42584	1.32927e-40	0.53347	0.812	0.348	1.25496e-36	1	GB42584	LOC409000	cell adhesion molecule 2 isoform X1	defective proboscis extension response 6	dpr6
GB51045	1.72646e-40	0.459971	0.997	0.87	1.62995e-36	1	GB51045	LOC408298	pumilio homolog 2 isoform X1	pumilio	pum
GB43089	3.24032e-39	0.511379	0.763	0.309	3.05918e-35	1	GB43089	Syx1A	syntaxin 1A	Syntaxin 1A	Syx1A
GB54854	7.85737e-39	0.549967	0.919	0.542	7.41814e-35	1	GB54854	LOC551411	proteasome maturation protein	Pomp	Pomp
GB41308	1.6677e-38	0.495099	0.179	0.011	1.57448e-34	1	GB41308
GB45935	3.74715e-38	0.557439	0.961	0.676	3.53768e-34	1	GB45935	LOC408564	long-chain fatty acid transport protein 4
GB43147	8.96041e-38	0.539323	0.831	0.42	8.45953e-34	1	GB43147	LOC409978	proteasome subunit beta type-2	Proteasome beta4 subunit	Prosbeta4
GB52956	1.77353e-37	0.496993	0.922	0.492	1.67439e-33	1	GB52956	LOC724220	synaptotagmin-10
GB50942	4.33061e-37	0.30227	1	0.991	4.08853e-33	1	GB50942
GB43519	6.3899e-37	0.391344	0.331	0.066	6.03271e-33	1	GB43519	LOC411614	RYamide receptor	RYamide receptor	RYa-R
GB41265	1.38289e-36	0.473326	0.682	0.264	1.30558e-32	1	GB41265	LOC100576333	nucleoredoxin
GB53046	1.51461e-36	0.469542	0.734	0.296	1.42994e-32	1	GB53046	LOC724304	ATP-binding cassette sub-family G member 1 isoform X1	-	CG33506
GB49017	2.38412e-36	0.477837	0.487	0.139	2.25085e-32	1	GB49017	LOC412007	facilitated trehalose transporter Tret1 isoform X1
GB42874	3.97615e-36	0.550946	0.838	0.45	3.75388e-32	1	GB42874	LOC411326	putative uncharacterized protein DDB_G0282133 isoform X2	transforming acidic coiled-coil protein	tacc
GB52427	5.056e-36	0.516393	0.607	0.227	4.77337e-32	1	GB52427	LOC408694	plastin-2 isoform X2	Fimbrin	Fim
GB42834	5.56943e-36	0.374498	1	0.902	5.2581e-32	1	GB42834
GB50874	7.83512e-36	0.422874	0.484	0.139	7.39713e-32	1	GB50874	LOC551360	transcription factor Ken isoform X2	ken and barbie	ken
GB50709	9.00559e-36	0.525737	0.896	0.505	8.50218e-32	1	GB50709	LOC726270	40S ribosomal protein S19	Ribosomal protein S19a	RpS19a
GB49320	3.0089e-35	0.557048	0.961	0.611	2.8407e-31	1	GB49320	LOC410371	calcium-transporting ATPase sarcoplasmic/endoplasmic reticulum type isoform X3	Sarco/endoplasmic reticulum Ca(2+)-ATPase	SERCA
GB42241	3.0708e-35	0.497024	0.821	0.413	2.89914e-31	1	GB42241	LOC410083	membrane-associated guanylate kinase, WW and PDZ domain-containing protein 1 isoform X4	Magi	Magi
GB55482	4.69777e-35	0.342032	0.351	0.078	4.43516e-31	1	GB55482	LOC413207	Na(+)/H(+) exchange regulatory cofactor NHE-RF1	-	CG33506
GB48095	5.16106e-35	0.518532	0.763	0.355	4.87256e-31	1	GB48095	LOC725915	MAPK regulated corepressor interacting protein 2
GB41858	9.7222e-35	0.441902	0.981	0.76	9.17873e-31	1	GB41858	LOC408966	dnaJ homolog subfamily B member 6-B isoform X1	mrj	mrj
GB46425	1.75399e-34	0.438276	1	0.867	1.65594e-30	1	GB46425	LOC551031	uncharacterized protein LOC551031	midkine and pleiotrophin 1	miple1
GB50609	1.63595e-33	0.400247	0.455	0.136	1.5445e-29	1	GB50609	LOC410620	heat shock protein Hsp70Ab-like
GB55903	1.9652e-33	0.459304	0.289	0.058	1.85534e-29	1	GB55903
GB48871	2.79353e-33	0.412725	0.351	0.085	2.63738e-29	1	GB48871	LOC724891	DNA polymerase epsilon subunit 2 isoform X2	DNA polymerase epsilon 58kD subunit	DNApol-epsilon58
GB47617	5.67319e-33	0.453576	0.977	0.758	5.35606e-29	1	GB47617	LOC409890	peptidyl-prolyl cis-trans isomerase	Cyclophilin 1	Cyp1
GB41686	6.75177e-33	0.483595	0.844	0.425	6.37434e-29	1	GB41686	Tom7	translocase of outer membrane 7	Translocase of outer membrane 7	Tom7
GB54829	8.39039e-33	0.458587	0.974	0.64	7.92136e-29	1	GB54829	LOC408614	uncharacterized protein LOC408614 isoform X1	7B2	7B2
GB54085	1.42018e-32	0.479451	0.922	0.586	1.34079e-28	1	GB54085	LOC726692	histone H3.3
GB49535	2.25227e-32	0.375584	1	0.914	2.12636e-28	1	GB49535	Camkii	calcium/calmodulin-dependent protein kinase II isoform X42	Calcium/calmodulin-dependent protein kinase II	CaMKII
GB42378	4.48805e-32	0.541506	0.643	0.271	4.23717e-28	1	GB42378	LOC100577168	uncharacterized protein LOC100577168	doublesex cognate 73A	dsx-c73A
GB51539	4.77199e-32	0.440638	0.62	0.242	4.50523e-28	1	GB51539	LOC551158	28S ribosomal protein S17, mitochondrial	mitochondrial ribosomal protein S17	mRpS17
GB52107	5.13396e-32	0.39943	0.997	0.908	4.84697e-28	1	GB52107	LOC408388	tubulin alpha-1 chain	alpha-Tubulin at 84B	alphaTub84B
GB41855	1.06199e-31	0.301001	0.37	0.091	1.00263e-27	1	GB41855	LOC413676	patched domain-containing protein 4 isoform X3	Patched-related	Ptr
GB47178	1.73177e-31	0.464118	0.766	0.366	1.63496e-27	1	GB47178	LOC550780	N-terminal Xaa-Pro-Lys N-methyltransferase 1	N-terminal methyltransferase	Ntmt
GB50356	1.96422e-31	0.333071	0.981	0.713	1.85442e-27	1	GB50356	LOC725884	60S acidic ribosomal protein P2	Ribosomal protein LP2	RpLP2
GB41751	3.01715e-31	0.395717	0.669	0.267	2.84849e-27	1	GB41751	LOC551409	uncharacterized protein LOC551409 isoform X2
GB40297	3.67144e-31	0.459358	0.867	0.457	3.46621e-27	1	GB40297	LOC550975	uncharacterized protein LOC550975 isoform X1
GB53132	4.30184e-31	0.438267	0.549	0.208	4.06137e-27	1	GB53132	LOC551775	trifunctional enzyme subunit beta, mitochondrial	Thiolase	Thiolase
GB48244	4.3897e-31	0.484085	0.89	0.485	4.14431e-27	1	GB48244
GB41063	1.00927e-30	0.450399	0.695	0.31	9.52848e-27	1	GB41063	LOC413468	potential E3 ubiquitin-protein ligase ariadne-1	ariadne 1	ari-1
GB42940	1.28906e-30	0.512818	0.873	0.543	1.217e-26	1	GB42940	LOC408303	protein lifeguard 1 isoform X1	Lifeguard	Lfg
GB42831	2.07299e-30	0.360392	0.994	0.906	1.95711e-26	1	GB42831
GB45929	2.17715e-30	0.455359	0.695	0.312	2.05545e-26	1	GB45929	LOC408562	uncharacterized protein LOC408562 isoform X2	branchless	bnl
GB48999	2.30423e-30	0.389491	0.523	0.188	2.17543e-26	1	GB48999	LOC726729	helix-loop-helix protein 11	cropped	crp
GB46985	2.4893e-30	0.444513	0.831	0.421	2.35015e-26	1	GB46985	LOC550715	60S ribosomal protein L12	Ribosomal protein L12	RpL12
GB49900	3.19559e-30	0.287116	0.847	0.383	3.01696e-26	1	GB49900
GB44749	8.89726e-30	0.406235	0.977	0.69	8.39991e-26	1	GB44749	LOC551107	60S ribosomal protein L9	Ribosomal protein L9	RpL9
GB40558	1.78134e-29	0.44622	0.584	0.238	1.68176e-25	1	GB40558
GB53000	1.90971e-29	0.431773	0.971	0.67	1.80295e-25	1	GB53000	LOC725943	ubiquitin-60S ribosomal protein L40	Ribosomal protein L40	RpL40
GB44279	3.3264e-29	0.383779	0.649	0.271	3.14046e-25	1	GB44279	LOC411201	discoidin domain-containing receptor 2 isoform X2
GB42577	3.39807e-29	0.356429	0.367	0.101	3.20812e-25	1	GB42577	Dop3	D2-like dopamine receptor isoform X2	Dopamine 2-like receptor	Dop2R
GB50723	4.97392e-29	0.435791	0.981	0.704	4.69588e-25	1	GB50723
GB42194	5.84923e-29	0.330279	0.86	0.396	5.52226e-25	1	GB42194	LOC726347	uncharacterized protein LOC726347	-	CG33506
GB49039	6.9129e-29	0.416382	0.51	0.191	6.52647e-25	1	GB49039
GB42470	9.69395e-29	0.313639	0.299	0.068	9.15206e-25	1	GB42470	LOC100577307
GB55139	1.11367e-28	0.437693	0.766	0.377	1.05141e-24	1	GB55139	LOC409861	nucleoside diphosphate kinase	abnormal wing discs	awd
GB42359	1.50911e-28	0.347895	0.244	0.045	1.42475e-24	1	GB42359	LOC552224	dynein heavy chain 1, axonemal
GB51043	1.73124e-28	0.292512	0.256	0.052	1.63447e-24	1	GB51043	LOC552556	arginase-1 isoform X2	arginase	arg
GB54433	1.83483e-28	0.442375	0.912	0.541	1.73226e-24	1	GB54433	LOC724186	60S ribosomal protein L19	Ribosomal protein L19	RpL19
GB55707	3.99926e-28	0.288639	0.136	0.01	3.7757e-24	1	GB55707	LOC408868	inositol monophosphatase 2 isoform X2
GB53755	4.56625e-28	0.326063	0.227	0.041	4.311e-24	1	GB53755	Jhe	juvenile hormone esterase precursor
GB45181	4.71007e-28	0.398197	0.948	0.633	4.44678e-24	1	GB45181	LOC552282	probable Bax inhibitor 1	Bax Inhibitor-1	BI-1
GB54521	5.35182e-28	0.405895	0.555	0.22	5.05265e-24	1	GB54521
GB40073	5.95282e-28	0.501997	0.789	0.408	5.62006e-24	1	GB40073	LOC408424	COP9 signalosome complex subunit 8	COP9 signalosome subunit 8	CSN8
GB41138	6.14369e-28	0.374495	0.825	0.396	5.80026e-24	1	GB41138	LOC413946	myocyte-specific enhancer factor 2 isoform X1	Myocyte enhancer factor 2	Mef2
GB45562	1.06535e-27	0.435789	0.851	0.459	1.0058e-23	1	GB45562	LOC552115	12 kDa FK506-binding protein	FK506-binding protein 12kD	Fkbp12
GB51689	1.73444e-27	0.298027	1	0.91	1.63749e-23	1	GB51689	LOC412299	muscarinic acetylcholine receptor DM1	muscarinic Acetylcholine Receptor, A-type	mAChR-A
GB44131	1.75622e-27	0.408324	0.591	0.253	1.65805e-23	1	GB44131	LOC410992	ubiquitin-conjugating enzyme E2 C	vihar	vih
GB53322	1.89571e-27	0.371469	0.968	0.595	1.78974e-23	1	GB53322	LOC408988	uncharacterized protein LOC408988 isoform X1
GB42862	3.98626e-27	0.38354	0.99	0.771	3.76343e-23	1	GB42862	LOC409015	probable elongation factor 1-delta isoform X1	eukaryotic translation elongation factor 1 delta	eEF1delta
GB49606	5.0638e-27	0.380334	0.948	0.619	4.78073e-23	1	GB49606	LOC727483	protein stunted isoform X2	stunted	sun
GB40539	5.77136e-27	0.420844	0.912	0.536	5.44874e-23	1	GB40539	LOC726013	40S ribosomal protein S20	Ribosomal protein S20	RpS20
GB47026	9.4087e-27	0.551033	0.886	0.58	8.88276e-23	1	GB47026	LOC408733	protein pinocchio isoform X2	Pinocchio	Pino
GB49167	1.1838e-26	0.398505	0.958	0.653	1.11762e-22	1	GB49167	LOC409308	small ubiquitin-related modifier
GB40146	1.616e-26	0.318502	0.425	0.142	1.52567e-22	1	GB40146	LOC725856	ras-related protein Rab-6.2	RabX6	RabX6
GB46750	1.68118e-26	0.37538	0.987	0.761	1.5872e-22	1	GB46750	LOC726439	40S ribosomal protein S16	Ribosomal protein S16	RpS16
GB47142	1.85753e-26	0.352062	0.312	0.082	1.7537e-22	1	GB47142
GB42679	2.44408e-26	0.373551	0.968	0.734	2.30745e-22	1	GB42679	Rps8	40S ribosomal protein S8 isoform X1	Ribosomal protein S8	RpS8
GB48784	2.64454e-26	0.397451	0.958	0.634	2.49671e-22	1	GB48784	CytC	cytochrome c	Cytochrome c proximal	Cyt-c-p
GB52102	3.5306e-26	0.367152	0.987	0.781	3.33324e-22	1	GB52102	LOC726789	40S ribosomal protein S26	Ribosomal protein S26	RpS26
GB48111	3.54792e-26	0.415584	0.792	0.412	3.34959e-22	1	GB48111	LOC411695	proteasome subunit beta type-1	Proteasome beta6 subunit	Prosbeta6
GB45625	4.67693e-26	0.3458	0.994	0.822	4.41549e-22	1	GB45625
GB53506	6.43386e-26	0.54061	0.906	0.608	6.07421e-22	1	GB53506	LOC550655	protein FAM49B isoform X2	-	CG33506
GB53968	6.68315e-26	0.337396	0.997	0.872	6.30956e-22	1	GB53968
GB40976	1.42086e-25	0.313232	1	0.928	1.34144e-21	1	GB40976	Hsp90	heat shock protein 90
GB53194	1.7571e-25	0.337846	0.994	0.704	1.65888e-21	1	GB53194	LOC409290	60S ribosomal protein L14 isoform X1	Ribosomal protein L14	RpL14
GB52782	2.02922e-25	0.407395	0.617	0.279	1.91579e-21	1	GB52782
GB45696	2.43126e-25	0.374606	0.331	0.096	2.29535e-21	1	GB45696	LOC552797	ETS-related transcription factor Elf-5
GB48894	3.99189e-25	0.328682	0.997	0.829	3.76874e-21	1	GB48894
GB43468	5.64365e-25	0.380396	0.756	0.38	5.32817e-21	1	GB43468
GB53358	5.72969e-25	0.393293	0.971	0.694	5.4094e-21	1	GB53358	LOC726721	protein transport protein Sec61 subunit gamma isoform X2	Sec61 gamma subunit	Sec61gamma
GB47352	7.4081e-25	0.371767	0.838	0.447	6.99399e-21	1	GB47352
GB50353	7.43659e-25	0.28275	0.51	0.191	7.02088e-21	1	GB50353	LOC413784	synaptotagmin-like protein 4	Rabphilin	Rph
GB55356	8.67155e-25	0.347574	0.562	0.232	8.18681e-21	1	GB55356	LOC552101	uncharacterized protein LOC552101 isoform X2	-	CG33506
GB55730	1.36697e-24	0.349735	1	0.754	1.29055e-20	1	GB55730	LOC410353	CUGBP Elav-like family member 4 isoform X12	bruno 3	bru3
GB45956	1.57272e-24	0.374582	0.864	0.495	1.48481e-20	1	GB45956	LOC725566	succinate dehydrogenase	Succinate dehydrogenase, subunit D	SdhD
GB41697	1.74079e-24	0.374503	0.799	0.414	1.64348e-20	1	GB41697	LOC408503	uncharacterized Golgi apparatus membrane protein-like protein CG5021 isoform X3	-	CG33506
GB44773	1.78363e-24	0.340367	0.977	0.74	1.68393e-20	1	GB44773	LOC409218	neural Wiskott-Aldrich syndrome protein	WASp	WASp
GB41084	2.32935e-24	0.323031	0.997	0.85	2.19914e-20	1	GB41084	LOC725383	60S ribosomal protein L38	Ribosomal protein L38	RpL38
GB45653	2.47507e-24	0.427342	0.87	0.505	2.33671e-20	1	GB45653	LOC726894	membrane magnesium transporter 1	-	CG33506
GB48201	2.64355e-24	0.375738	0.422	0.155	2.49578e-20	1	GB48201	LOC725918	39S ribosomal protein L53, mitochondrial	mitochondrial ribosomal protein L53	mRpL53
GB52059	2.86011e-24	0.390518	0.799	0.415	2.70023e-20	1	GB52059	LOC409379	eukaryotic translation initiation factor 4H isoform X1	eukaryotic translation initiation factor 4H1	eIF4H1
GB48366	3.06359e-24	0.352451	0.899	0.584	2.89233e-20	1	GB48366
GB44206	3.78949e-24	0.36755	0.977	0.695	3.57766e-20	1	GB44206	LOC408918	death-associated protein 1	-	CG33506
GB51072	4.42665e-24	0.380815	0.948	0.621	4.1792e-20	1	GB51072	LOC550651	40S ribosomal protein S4	Ribosomal protein S4	RpS4
GB47881	4.84556e-24	0.357436	0.558	0.239	4.57469e-20	1	GB47881	LOC409397	signal peptidase complex catalytic subunit SEC11A	twisted bristles roughened eye	twr
GB42271	5.04507e-24	0.458318	0.776	0.422	4.76305e-20	1	GB42271
GB52281	6.12217e-24	0.604174	0.721	0.396	5.77994e-20	1	GB52281
GB48005	8.31092e-24	0.352494	0.932	0.582	7.84634e-20	1	GB48005	5-HT1	serotonin receptor isoform X1	5-hydroxytryptamine (serotonin) receptor 1B	5-HT1B
GB43221	9.63757e-24	0.308432	0.753	0.359	9.09883e-20	1	GB43221
GB45387	1.39971e-23	0.325738	0.338	0.105	1.32147e-19	1	GB45387
GB45263	1.70203e-23	0.38019	0.523	0.216	1.60689e-19	1	GB45263	LOC409241	prohormone-4	-	CG33506
GB52631	1.76165e-23	0.313895	0.627	0.277	1.66317e-19	1	GB52631	LOC100577844	uncharacterized protein LOC100577844 isoform X1	spatzle	spz
GB43228	1.76398e-23	0.396601	0.935	0.627	1.66537e-19	1	GB43228	LOC408327	uncharacterized protein LOC408327	-	CG33506
GB54467	1.79207e-23	0.359024	0.89	0.514	1.69189e-19	1	GB54467	LOC413040	G-protein coupled receptor 52	Dopamine/Ecdysteroid receptor	DopEcR
GB51258	1.82003e-23	0.288228	0.419	0.146	1.71829e-19	1	GB51258
GB51555	1.99079e-23	0.396132	0.672	0.324	1.87951e-19	1	GB51555
GB55531	2.54051e-23	0.434347	0.64	0.316	2.3985e-19	1	GB55531	LOC413208	rab11 family-interacting protein 2 isoform X1	Rab11 interacting protein	Rip11
GB44903	3.61019e-23	0.366618	0.841	0.46	3.40838e-19	1	GB44903	LOC551313	calcineurin subunit B type 2	Calcineurin B2	CanB2
GB47236	4.48244e-23	0.364986	0.692	0.335	4.23187e-19	1	GB47236	LOC408347	putative uncharacterized protein DDB_G0277255
GB55774	6.12614e-23	0.328992	0.49	0.184	5.78369e-19	1	GB55774	LOC100578296	probable G-protein coupled receptor B0563.6 isoform X1
GB51741	6.94928e-23	0.368811	0.273	0.075	6.56082e-19	1	GB51741	PGRP-S3	peptidoglycan-recognition protein SA precursor	Peptidoglycan recognition protein SA	PGRP-SA
GB47729	7.16096e-23	0.354629	0.756	0.386	6.76066e-19	1	GB47729
GB47606	8.19232e-23	0.372636	0.718	0.359	7.73437e-19	1	GB47606	LOC412349	ER membrane protein complex subunit 4	-	CG33506
GB49994	9.40906e-23	0.355623	0.945	0.589	8.8831e-19	1	GB49994	LOC408515	60S ribosomal protein L26	Ribosomal protein L26	RpL26
GB44205	9.80979e-23	0.387728	0.815	0.453	9.26142e-19	1	GB44205	LOC411206	proteasome subunit beta type-5	Proteasome beta5 subunit	Prosbeta5
GB54979	1.0231e-22	0.369718	0.922	0.548	9.65909e-19	1	GB54979	LOC726056	60S ribosomal protein L21	Ribosomal protein L21	RpL21
GB48219	1.16604e-22	0.352306	0.636	0.3	1.10086e-18	1	GB48219	LOC410103	partner of Y14 and mago	Partner of Y14 and Mago	Pym
GB43604	1.171e-22	0.275379	0.409	0.143	1.10554e-18	1	GB43604	LOC725033	uncharacterized protein LOC725033
GB53228	1.32866e-22	0.400718	0.847	0.492	1.25439e-18	1	GB53228	LOC724720	vacuolar protein sorting-associated protein 37B	Vacuolar protein sorting 37B	Vps37B
GB40346	1.49676e-22	0.286116	0.286	0.079	1.41309e-18	1	GB40346
GB51740	1.55507e-22	0.268375	0.276	0.076	1.46814e-18	1	GB51740	LOC552721	CD63 antigen	Tetraspanin 39D	Tsp39D
GB54816	2.01969e-22	0.297812	0.588	0.255	1.90679e-18	1	GB54816	LOC552560	protein phosphatase 1 regulatory subunit 14C	-	CG33506
GB51953	2.30316e-22	0.292329	0.903	0.492	2.17441e-18	1	GB51953	LOC726401	ras-specific guanine nucleotide-releasing factor 2 isoform X7
GB52929	2.38495e-22	0.339687	0.432	0.165	2.25163e-18	1	GB52929	sGC-alpha1	soluble guanylyl cyclase alpha 1 subunit	Guanylyl cyclase alpha-subunit at 99B	Gycalpha99B
GB55901	2.72432e-22	0.348756	0.935	0.57	2.57203e-18	1	GB55901	LOC413884	ubiquitin-40S ribosomal protein S27a	Ribosomal protein S27A	RpS27A
GB49583	3.12481e-22	0.333313	0.955	0.684	2.95013e-18	1	GB49583	Rps14	40S ribosomal protein S14	Ribosomal protein S14a	RpS14a
GB41191	3.32508e-22	0.29324	0.253	0.063	3.13921e-18	1	GB41191	LOC100576614	probable ATP-dependent RNA helicase ddx42
GB48177	3.3752e-22	0.368004	0.734	0.373	3.18652e-18	1	GB48177	LOC551337	flotillin-1 isoform X5	Flotillin 1	Flo1
GB50333	4.73144e-22	0.351466	0.932	0.643	4.46696e-18	1	GB50333	LOC725647	40S ribosomal protein S6	Ribosomal protein S6	RpS6
GB44726	5.35773e-22	0.320867	0.981	0.851	5.05823e-18	1	GB44726	LOC726060	basigin	Basigin	Bsg
GB51174	6.09222e-22	0.447806	0.513	0.221	5.75166e-18	1	GB51174	LOC408280	uncharacterized protein LOC408280
GB42089	6.94767e-22	0.324424	0.494	0.205	6.55929e-18	1	GB42089	LOC552441	transmembrane protein 256 homolog	-	CG33506
GB41176	7.38131e-22	0.376114	0.812	0.449	6.96869e-18	1	GB41176	LOC552444	polyglutamine-binding protein 1 isoform X2	Poly-glutamine tract binding protein 1	PQBP1
GB41588	9.53934e-22	0.297506	0.282	0.081	9.00609e-18	1	GB41588	LOC727631
GB50354	1.06761e-21	0.264864	0.555	0.23	1.00793e-17	1	GB50354
GB53865	1.10017e-21	0.307692	0.244	0.061	1.03867e-17	1	GB53865	LOC413596	receptor-type guanylate cyclase gcy-4 isoform X2
GB46141	1.29926e-21	0.310885	0.448	0.176	1.22664e-17	1	GB46141	LOC725700	vacuolar protein sorting-associated protein 29	Vacuolar protein sorting 29	Vps29
GB49024	1.51222e-21	0.362141	0.854	0.489	1.42769e-17	1	GB49024
GB43084	1.63097e-21	0.380216	0.932	0.705	1.53979e-17	1	GB43084	LOC551624	TOX high mobility group box family member 3 isoform X3
GB50342	1.83185e-21	0.278641	0.526	0.207	1.72945e-17	1	GB50342	LOC724238	paired box protein Pax-6 isoform X2
GB40282	1.871e-21	0.270224	0.273	0.075	1.76641e-17	1	GB40282	LOC409714	uncharacterized protein LOC409714 isoform X2	-	CG33506
GB41139	1.93458e-21	0.365729	0.864	0.509	1.82644e-17	1	GB41139	LOC409473	NADH dehydrogenase	NADH dehydrogenase (ubiquinone) 19 kDa subunit	ND-19
GB46184	1.99421e-21	0.405878	0.211	0.048	1.88273e-17	1	GB46184
GB48789	2.16163e-21	0.282121	0.682	0.319	2.0408e-17	1	GB48789	LOC410178	disks large homolog 5 isoform X2	Discs large 5	Dlg5
GB41028	2.25231e-21	0.354433	0.971	0.672	2.12641e-17	1	GB41028	LOC409114	ATP synthase subunit alpha, mitochondrial	bellwether	blw
GB48652	4.05573e-21	0.330873	0.568	0.262	3.82902e-17	1	GB48652	LOC408833	uridine diphosphate glucose pyrophosphatase	-	CG33506
GB55639	5.04517e-21	0.34857	0.857	0.498	4.76314e-17	1	GB55639	LOC551330	40S ribosomal protein S3	Ribosomal protein S3	RpS3
GB43421	5.51394e-21	0.280084	0.315	0.1	5.20571e-17	1	GB43421	LOC412008	sprouty-related, EVH1 domain-containing protein 1 isoform X1	Sprouty-related protein with EVH-1 domain	Spred
GB49779	6.04524e-21	0.339546	0.669	0.333	5.70732e-17	1	GB49779	LOC551477	ER membrane protein complex subunit 6	-	CG33506
GB46887	8.82899e-21	0.335438	0.545	0.246	8.33545e-17	1	GB46887	LOC409132	sorting nexin-12	Sorting nexin 3	Snx3
GB47478	1.05017e-20	0.393276	0.896	0.596	9.91462e-17	1	GB47478	Gtpx1	glutathione peroxidase-like 1 isoform X1	PHGPx	PHGPx
GB55805	1.42673e-20	0.442558	0.584	0.298	1.34697e-16	1	GB55805	LOC409872	TRPL translocation defect protein 14 isoform X1	TRPL translocation defect 14	Ttd14
GB50390	1.43129e-20	0.306223	0.562	0.248	1.35128e-16	1	GB50390	LOC408811	transmembrane and coiled-coil domains protein 2 isoform X1	Dementin	Dmtn
GB46039	1.43268e-20	0.425353	0.795	0.468	1.35259e-16	1	GB46039	LOC550827	tubulin alpha-1 chain
GB55262	1.63116e-20	0.386279	0.782	0.451	1.53998e-16	1	GB55262	LOC409138	synaptotagmin-7 isoform X3	Synaptotagmin 7	Syt7
GB53703	1.68969e-20	0.366884	0.773	0.43	1.59523e-16	1	GB53703	LOC724188	protein transport protein Sec61 subunit beta	Sec61 beta subunit	Sec61beta
GB47591	2.20379e-20	0.30982	0.636	0.306	2.0806e-16	1	GB47591	LOC726096	protein FAM192A	-	CG33506
GB48755	2.45979e-20	0.293665	0.984	0.867	2.32228e-16	1	GB48755	LOC727455	UBA-like domain-containing protein 2 isoform X1
GB47726	2.65759e-20	0.331955	0.416	0.161	2.50904e-16	1	GB47726
GB47539	3.02039e-20	0.284276	0.386	0.143	2.85155e-16	1	GB47539	LOC412245	acidic mammalian chitinase	Chitinase 11	Cht11
GB40800	3.13996e-20	0.31944	0.497	0.215	2.96444e-16	1	GB40800	LOC727074	signal peptidase complex subunit 3	Spase 22/23-subunit	Spase22-23
GB40932	3.27542e-20	0.254627	0.386	0.136	3.09232e-16	1	GB40932	LOC100578822	protein IWS1 homolog
GB51716	3.47902e-20	0.364979	0.76	0.426	3.28454e-16	1	GB51716	LOC409637	60S ribosomal protein L23a	Ribosomal protein L23A	RpL23A
GB43232	3.96895e-20	0.31969	0.558	0.261	3.74709e-16	1	GB43232	LOC410283	transmembrane protein 222	-	CG33506
GB49549	4.33234e-20	0.342583	0.594	0.283	4.09016e-16	1	GB49549	LOC409794	ubiquitin-conjugating enzyme E2 J1 isoform X2
GB52512	4.44435e-20	0.335818	0.766	0.415	4.19591e-16	1	GB52512	LOC552774	60S ribosomal protein L28	Ribosomal protein L28	RpL28
GB53945	4.81813e-20	0.348345	0.769	0.438	4.5488e-16	1	GB53945	LOC409036	GTP-binding protein Rheb homolog	Ras homolog enriched in brain	Rheb
GB50257	5.36275e-20	0.307646	0.571	0.265	5.06297e-16	1	GB50257	LOC408508	uncharacterized protein LOC408508 isoform X1	miniature	m
GB45758	6.20498e-20	0.333408	0.597	0.293	5.85812e-16	1	GB45758	LOC408867	alpha,alpha-trehalose-phosphate synthase	Trehalose-6-phosphate synthase 1	Tps1
GB42319	7.863e-20	0.342949	0.74	0.407	7.42346e-16	1	GB42319	LOC409105	uncharacterized protein LOC409105
GB50817	8.14559e-20	0.34027	0.893	0.566	7.69025e-16	1	GB50817
GB44520	8.71114e-20	0.313995	0.971	0.697	8.22419e-16	1	GB44520	LOC552106	uncharacterized protein LOC552106	Ribosomal protein S30	RpS30
GB45526	8.74522e-20	0.284154	0.575	0.268	8.25637e-16	1	GB45526	LOC408573	eukaryotic translation initiation factor 6	eukaryotic translation initiation factor 6	eIF6
GB40746	1.00264e-19	0.280279	0.568	0.261	9.4659e-16	1	GB40746	LOC412287	peptidyl-prolyl cis-trans isomerase FKBP4 isoform X2	FK506-binding protein 59kD	Fkbp59
GB55441	1.18211e-19	0.341429	0.883	0.556	1.11603e-15	1	GB55441	LOC409164	uncharacterized protein LOC409164 isoform X1	-	CG33506
GB50911	1.2029e-19	0.360828	0.906	0.63	1.13566e-15	1	GB50911	LOC100577004	probable G-protein coupled receptor CG31760 isoform X2	-	CG33506
GB46247	1.28628e-19	0.318195	0.477	0.21	1.21438e-15	1	GB46247	Eif3h	eukaryotic translation initiation factor 3 subunit H	eukaryotic translation initiation factor 3 subunit h	eIF3h
GB40773	1.29503e-19	0.341806	0.614	0.306	1.22263e-15	1	GB40773	LOC409360	fatty acid hydroxylase domain-containing protein 2 isoform X3	-	CG33506
GB45047	1.41532e-19	0.304758	0.74	0.378	1.3362e-15	1	GB45047	LOC408353	proteasome subunit beta type-7	Proteasome beta2 subunit	Prosbeta2
GB40804	1.48164e-19	0.295156	0.393	0.155	1.39881e-15	1	GB40804	LOC724455	T-complex protein 11-like protein 1 isoform X2	-	CG33506
GB55827	1.48545e-19	0.358972	0.808	0.472	1.40242e-15	1	GB55827	LOC551479	40S ribosomal protein S21	Ribosomal protein S21	RpS21
GB53245	1.63025e-19	0.341084	0.614	0.308	1.53912e-15	1	GB53245	LOC409584	UBX domain-containing protein 6	GDI interacting protein 3	Gint3
GB40565	1.86258e-19	0.252302	0.49	0.206	1.75847e-15	1	GB40565	LOC411630	ribosomal protein S6 kinase alpha-5 isoform X3
GB46263	1.89405e-19	0.352948	0.766	0.421	1.78818e-15	1	GB46263	LOC551295	T-complex protein 1 subunit zeta	Chaperonin containing TCP1 subunit 6	CCT6
GB52790	1.94138e-19	0.316274	0.987	0.742	1.83286e-15	1	GB52790	LOC725184	gamma-aminobutyric acid receptor-associated protein	Autophagy-related 8a	Atg8a
GB44798	1.9623e-19	0.370085	0.354	0.131	1.8526e-15	1	GB44798	LOC410725	uncharacterized protein LOC410725 isoform X3	nahoda	nahoda
GB46673	2.01352e-19	0.263029	0.506	0.216	1.90097e-15	1	GB46673	LOC413020	two pore potassium channel protein sup-9	TWIK-related acid-sensitive K[+] channel 7	Task7
GB50688	2.09678e-19	0.296301	0.805	0.434	1.97957e-15	1	GB50688	LOC408413	26S proteasome non-ATPase regulatory subunit 7	Regulatory particle non-ATPase 8	Rpn8
GB49306	2.34685e-19	0.286171	0.562	0.258	2.21566e-15	1	GB49306	LOC552699	ATP synthase subunit gamma, mitochondrial	ATP synthase, gamma subunit	ATPsyngamma
GB43176	2.37988e-19	0.310781	0.539	0.248	2.24685e-15	1	GB43176
GB46744	2.3854e-19	0.363855	0.916	0.601	2.25205e-15	1	GB46744
GB43063	2.61841e-19	0.286031	0.312	0.106	2.47204e-15	1	GB43063
GB51428	2.78659e-19	0.312912	0.526	0.243	2.63082e-15	1	GB51428	LOC727358	beta-1,4-glucuronyltransferase 1
GB45720	3.03178e-19	0.321181	0.698	0.362	2.86231e-15	1	GB45720	LOC410095	proteasome subunit alpha type-7-1	Proteasome alpha4 subunit	Prosalpha4
GB42112	3.36973e-19	0.361583	0.808	0.473	3.18136e-15	1	GB42112	LOC412432	uncharacterized protein LOC412432 isoform X2	Atf6	Atf6
GB44585	4.39229e-19	0.306549	0.808	0.457	4.14676e-15	1	GB44585	LOC408853	X-box-binding protein 1 isoform X1	X box binding protein-1	Xbp1
GB51585	4.45281e-19	0.3082	0.922	0.573	4.2039e-15	1	GB51585	LOC100578551	39S ribosomal protein L34, mitochondrial	mitochondrial ribosomal protein L34	mRpL34
GB55463	5.4653e-19	0.34358	0.698	0.371	5.15979e-15	1	GB55463	LOC409086	caprin homolog	Caprin	Capr
GB54230	5.74752e-19	0.319423	0.786	0.441	5.42624e-15	1	GB54230	LOC551498	uncharacterized protein LOC551498 isoform X1	Spinophilin	Spn
GB51262	6.60339e-19	0.305683	0.552	0.256	6.23426e-15	1	GB51262
GB53799	7.14483e-19	0.308519	0.627	0.311	6.74543e-15	1	GB53799	LOC409802	proteasome subunit alpha type-2	Proteasome alpha2 subunit	Prosalpha2
GB42656	7.43985e-19	0.329397	0.864	0.542	7.02396e-15	1	GB42656	LOC552345	gamma-1-syntrophin isoform X1	Syntrophin-like 2	Syn2
GB55469	7.9953e-19	0.286276	0.302	0.101	7.54836e-15	1	GB55469	LOC724852	LHFPL tetraspan subfamily member 6 protein isoform X1
GB41150	8.9206e-19	0.279994	0.987	0.756	8.42194e-15	1	GB41150	LOC409326	40S ribosomal protein S2	Ribosomal protein S2	RpS2
GB41147	9.29095e-19	0.363353	0.899	0.607	8.77159e-15	1	GB41147	LOC552528	calnexin isoform X1	Calnexin 99A	Cnx99A
GB40866	1.0499e-18	0.324693	0.997	0.942	9.91213e-15	1	GB40866	Hsc70-4	heat shock protein cognate 4	Heat shock protein cognate 4	Hsc70-4
GB48943	1.41996e-18	0.308986	0.705	0.362	1.34059e-14	1	GB48943	LOC552128	isocitrate dehydrogenase	Isocitrate dehydrogenase 3b	Idh3b
GB40777	1.51348e-18	0.296186	0.734	0.388	1.42888e-14	1	GB40777	LOC413868	60S ribosomal protein L10a	Ribosomal protein L10Ab	RpL10Ab
GB47636	1.58234e-18	0.260318	0.435	0.18	1.49389e-14	1	GB47636	LOC551429	TBC1 domain family member 10A	whacked	wkd
GB51904	2.01366e-18	0.252053	0.328	0.116	1.9011e-14	1	GB51904	LOC408763	homeobox protein extradenticle isoform X6	extradenticle	exd
GB49623	2.29721e-18	0.267206	0.646	0.318	2.16879e-14	1	GB49623	LOC726664	alpha-tubulin N-acetyltransferase isoform X1	-	CG33506
GB52009	2.60356e-18	0.283912	0.471	0.209	2.45802e-14	1	GB52009	LOC100576422	mitochondrial import inner membrane translocase subunit Tim22	-	CG33506
GB55834	2.77015e-18	0.268109	0.542	0.253	2.61529e-14	1	GB55834	LOC726282	uncharacterized protein LOC726282	-	CG33506
GB52154	2.86197e-18	0.284706	0.633	0.322	2.70199e-14	1	GB52154	LOC725592	protein prenyltransferase alpha subunit repeat-containing protein 1	tempura	temp
GB40875	4.05072e-18	0.333495	0.903	0.609	3.82429e-14	1	GB40875	LOC409589	60S ribosomal protein L10	Ribosomal protein L10	RpL10
GB50268	4.50448e-18	0.271094	0.744	0.398	4.25268e-14	1	GB50268	LOC551078	uncharacterized protein LOC551078	NADH dehydrogenase (ubiquinone) 23 kDa subunit	ND-23
GB41231	4.54218e-18	0.341972	0.594	0.312	4.28827e-14	1	GB41231	Ube2g1	ubiquitin-conjugating enzyme E2 G1	-	CG40045
GB55977	4.94893e-18	0.287546	0.516	0.243	4.67229e-14	1	GB55977	LOC551901	eukaryotic translation initiation factor 4E-1A	eukaryotic translation initiation factor 4E1	eIF4E1
GB42749	5.32683e-18	0.285229	0.828	0.463	5.02906e-14	1	GB42749	LOC552476	V-type proton ATPase subunit F	Vacuolar H[+] ATPase 14kD subunit 1	Vha14-1
GB42537	6.04199e-18	0.285647	0.948	0.617	5.70424e-14	1	GB42537	LOC551644	40S ribosomal protein S15	Ribosomal protein S15	RpS15
GB51543	6.6956e-18	0.294114	0.916	0.591	6.32131e-14	1	GB51543	LOC551418	60S ribosomal protein L13a	Ribosomal protein L13A	RpL13A
GB52803	7.59634e-18	0.324421	0.76	0.422	7.17171e-14	1	GB52803	LOC724487	28 kDa heat- and acid-stable phosphoprotein	-	CG4438
GB43549	7.76838e-18	0.293513	0.377	0.152	7.33413e-14	1	GB43549	LOC408447	neurotactin	Neurotactin	Nrt
GB49377	8.32727e-18	0.283819	0.942	0.656	7.86178e-14	1	GB49377	LOC413296	40S ribosomal protein S3a	Ribosomal protein S3A	RpS3A
GB46776	9.19587e-18	0.299623	0.919	0.579	8.68182e-14	1	GB46776	LOC724868	40S ribosomal protein S11	Ribosomal protein S11	RpS11
GB49028	9.3965e-18	0.294245	0.776	0.425	8.87123e-14	1	GB49028	LOC550981	coatomer subunit zeta-1 isoform X3	Coat Protein (coatomer) zeta	zetaCOP
GB46800	9.78351e-18	0.261205	0.279	0.091	9.23661e-14	1	GB46800	LOC100577231	uncharacterized protein LOC100577231
GB54041	1.00044e-17	0.280334	0.445	0.194	9.44513e-14	1	GB54041
GB46605	1.12856e-17	0.254512	0.529	0.252	1.06547e-13	1	GB46605	LOC551229	E3 ubiquitin-protein ligase CHIP isoform X1	STIP1 homology and U-box containing protein 1	STUB1
GB49773	1.57805e-17	0.29162	0.695	0.369	1.48984e-13	1	GB49773	LOC408686	sequestosome-1	refractory to sigma P	ref(2)P
GB53385	1.64591e-17	0.261099	0.692	0.358	1.5539e-13	1	GB53385	LOC412885	protein N-terminal asparagine amidohydrolase	SP2637	SP2637
GB47590	2.10508e-17	0.32444	0.88	0.55	1.98741e-13	1	GB47590	LOC552564	40S ribosomal protein S7	Ribosomal protein S7	RpS7
GB45856	2.24228e-17	0.326004	0.682	0.365	2.11694e-13	1	GB45856	LOC725576	protein GPR107 isoform X2	-	CG12121
GB41663	2.90825e-17	0.303155	0.721	0.396	2.74568e-13	1	GB41663	LOC727309	glutaredoxin-C4 isoform X1	Glutaredoxin 1	Grx1
GB54748	3.21455e-17	0.302741	0.779	0.446	3.03485e-13	1	GB54748	LOC410403	proteasome activator complex subunit 3	REG	REG
GB54100	3.27586e-17	0.271144	0.734	0.382	3.09274e-13	1	GB54100	LOC724365	ragulator complex protein LAMTOR4 homolog isoform X1	-	CG14977
GB53088	3.35243e-17	0.294908	0.49	0.233	3.16503e-13	1	GB53088	LOC727027	cleft lip and palate transmembrane protein 1 homolog	-	CG3702
GB50919	3.45867e-17	0.274604	0.594	0.293	3.26533e-13	1	GB50919
GB51484	3.9727e-17	0.298095	0.604	0.308	3.75063e-13	1	GB51484	LOC724628	protein mago nashi homolog	mago nashi	mago
GB44188	4.45093e-17	0.287883	0.685	0.367	4.20213e-13	1	GB44188	LOC726132	WASH complex subunit 3	Coiled-coil domain containing 53	CCDC53
GB51359	5.23861e-17	0.288513	0.922	0.588	4.94578e-13	1	GB51359	LOC552318	60S ribosomal protein L27a	Ribosomal protein L27A	RpL27A
GB55414	5.85333e-17	0.272414	0.354	0.138	5.52613e-13	1	GB55414	LOC100578170	uncharacterized protein LOC100578170 isoform X2	-	CG14186
GB52614	6.4624e-17	0.269354	0.61	0.308	6.10115e-13	1	GB52614	LOC409119	REST corepressor 3 isoform X2	CoRest	CoRest
GB51190	6.78365e-17	0.298118	0.951	0.649	6.40445e-13	1	GB51190	LOC411181	sodium- and chloride-dependent glycine transporter 1 isoform X4	Glycine transporter	GlyT
GB47657	7.29933e-17	0.29815	0.532	0.263	6.89129e-13	1	GB47657
GB50550	7.70991e-17	0.264726	0.185	0.046	7.27893e-13	1	GB50550	LOC100576592	uncharacterized protein LOC100576592 isoform X2
GB40673	7.82247e-17	0.300958	0.341	0.135	7.38519e-13	1	GB40673	Cryl1	lambda crystallin-like protein	0	0
GB42748	8.13395e-17	0.267301	0.588	0.292	7.67926e-13	1	GB42748	LOC411477	ADP-ribosylation factor GTPase-activating protein 1 isoform X2	ADP-ribosylation factor GTPase activating protein 1	ArfGAP1
GB52116	8.83813e-17	0.263652	0.75	0.417	8.34408e-13	1	GB52116	LOC551870	60S ribosomal protein L36	Ribosomal protein L36	RpL36
GB48849	9.22971e-17	0.288168	0.62	0.316	8.71377e-13	1	GB48849	LOC409540	MOB kinase activator 1B isoform X1	mob as tumor suppressor	mats
GB55479	9.32441e-17	0.289094	0.552	0.274	8.80318e-13	1	GB55479	LOC725473	cell division cycle protein 123 homolog
GB43559	9.93095e-17	0.309363	0.87	0.549	9.37581e-13	1	GB43559	LOC552445	60S ribosomal protein L3	Ribosomal protein L3	RpL3
GB54654	1.08569e-16	0.335517	0.782	0.464	1.025e-12	1	GB54654	LOC100577909	high mobility group protein I
GB48128	1.10001e-16	0.267339	0.276	0.097	1.03852e-12	1	GB48128	LOC411191	DNA-directed RNA polymerase III subunit RPC8	-	CG7339
GB54961	1.13066e-16	0.346918	0.841	0.542	1.06746e-12	1	GB54961	LOC725712	uncharacterized protein LOC725712	NADH dehydrogenase (ubiquinone) B17 subunit	ND-B17
GB53777	1.13878e-16	0.252935	0.468	0.21	1.07512e-12	1	GB53777	LOC551662	beta-1,4-galactosyltransferase 7	beta-4-galactosyltransferase 7	beta4GalT7
GB54384	1.22603e-16	0.302028	0.867	0.511	1.15749e-12	1	GB54384	LOC725315	uncharacterized protein LOC725315 isoform X1	NADH dehydrogenase (ubiquinone) B15 subunit	ND-B15
GB40031	1.29216e-16	0.260226	0.562	0.28	1.21993e-12	1	GB40031	LOC100578243	proteasome subunit alpha type-6
GB55561	1.32131e-16	0.307488	0.545	0.272	1.24745e-12	1	GB55561	LOC725138	copper transport protein ATOX1	Antioxidant 1 copper chaperone	Atox1
GB43742	1.40788e-16	0.322045	0.594	0.315	1.32918e-12	1	GB43742	LOC550734	thioredoxin-like protein 1	Thioredoxin-like	Txl
GB52745	1.48242e-16	0.26922	0.64	0.328	1.39955e-12	1	GB52745	LOC726649	thioredoxin domain-containing protein 15 isoform X1	bunker gear	bug
GB43824	1.99019e-16	0.33006	0.688	0.393	1.87894e-12	1	GB43824	LOC409538	lysoplasmalogenase-like protein TMEM86A	-	CG7582
GB50702	2.49632e-16	0.327938	0.877	0.565	2.35677e-12	1	GB50702
GB44431	2.7042e-16	0.308838	0.669	0.372	2.55303e-12	1	GB44431	LOC551128	26S proteasome regulatory subunit 4	Regulatory particle triple-A ATPase 2	Rpt2
GB53955	2.73474e-16	0.272507	0.396	0.171	2.58187e-12	1	GB53955	LOC411546	FGFR1 oncogene partner 2 homolog	Fibroblast growth factor receptor 1 oncogene partner 2	Fgop2
GB47998	2.94313e-16	0.257048	0.623	0.321	2.77861e-12	1	GB47998	LOC408418	AP-2 complex subunit mu	Adaptor Protein complex 2, mu subunit	AP-2mu
GB43964	3.06571e-16	0.25679	0.351	0.143	2.89433e-12	1	GB43964	LOC727189	geranylgeranyl pyrophosphate synthase isoform X1	quemao	qm
GB45730	3.27292e-16	0.319579	0.828	0.534	3.08997e-12	1	GB45730
GB46517	3.54013e-16	0.301689	0.766	0.444	3.34224e-12	1	GB46517
GB48151	4.48489e-16	0.258023	0.977	0.75	4.23419e-12	1	GB48151	LOC408902	F-box/LRR-repeat protein 16	-	CG32085
GB48699	4.7146e-16	0.252685	0.948	0.643	4.45106e-12	1	GB48699	LOC726171	60S ribosomal protein L11	Ribosomal protein L11	RpL11
GB47259	5.4211e-16	0.287178	0.487	0.235	5.11806e-12	1	GB47259	LOC410305	transcription initiation factor TFIID subunit 12	TBP-associated factor 12	Taf12
GB43848	6.5328e-16	0.256104	0.831	0.51	6.16762e-12	1	GB43848	LOC409454	glucose-induced degradation protein 8 homolog isoform X1	-	CG6617
GB53018	6.58541e-16	0.251467	0.545	0.267	6.21729e-12	1	GB53018	LOC725475	COMM domain-containing protein 8
GB55897	6.66342e-16	0.304269	0.263	0.09	6.29093e-12	1	GB55897
GB51330	7.56969e-16	0.256793	0.994	0.787	7.14654e-12	1	GB51330	Ndufb2	NADH dehydrogenase (ubiquinone) 1 beta subcomplex, 2, 8kDa	NADH dehydrogenase (ubiquinone) AGGG subunit	ND-AGGG
GB43091	7.68407e-16	0.281004	0.269	0.094	7.25453e-12	1	GB43091
GB49402	8.46919e-16	0.263293	0.471	0.221	7.99576e-12	1	GB49402	LOC551427	erlin-1
GB40973	8.77505e-16	0.260526	0.789	0.441	8.28452e-12	1	GB40973	LOC411220	glutamate receptor 1 isoform X1	Glutamate receptor IB	GluRIB
GB42019	1.37665e-15	0.288623	0.899	0.589	1.29969e-11	1	GB42019
GB43842	1.41532e-15	0.288825	0.718	0.415	1.33621e-11	1	GB43842
GB43434	1.76815e-15	0.331335	0.932	0.716	1.66931e-11	1	GB43434	LOC551596	uncharacterized protein LOC551596
GB47136	2.22089e-15	0.422798	0.594	0.32	2.09675e-11	1	GB47136	LOC724177	uncharacterized protein LOC724177 isoform X6	-	CG11791
GB44878	2.3554e-15	0.307666	0.542	0.283	2.22373e-11	1	GB44878	LOC552838	26S proteasome non-ATPase regulatory subunit 8	Regulatory particle non-ATPase 12	Rpn12
GB45336	2.37516e-15	0.250238	0.646	0.348	2.24239e-11	1	GB45336	LOC100576838	anionic trypsin-2
GB54244	2.58868e-15	0.272511	0.727	0.406	2.44397e-11	1	GB54244	LOC409548	drebrin-like protein	Actin binding protein 1	Abp1
GB52514	3.20951e-15	0.252301	0.438	0.205	3.03009e-11	1	GB52514	LOC726443	PQ-loop repeat-containing protein 3	-	CG1265
GB47238	3.59572e-15	0.289124	0.744	0.439	3.39472e-11	1	GB47238	LOC408346	NKAP family protein CG6066	-	CG6066
GB43016	4.14579e-15	0.301053	0.737	0.421	3.91404e-11	1	GB43016	LOC408601	aprataxin	-	CG5316
GB52029	4.40568e-15	0.271839	0.672	0.367	4.1594e-11	1	GB52029	LOC408386	eukaryotic translation initiation factor 3 subunit G	eukaryotic translation initiation factor 3 subunit g1	eIF3g1
GB51503	4.79708e-15	0.30049	0.851	0.534	4.52892e-11	1	GB51503	LOC409523	mitogen-activated protein kinase 1 isoform X2	rolled	rl
GB50746	5.22541e-15	0.268279	0.64	0.336	4.93331e-11	1	GB50746	LOC552471	39S ribosomal protein L52, mitochondrial	mitochondrial ribosomal protein L52	mRpL52
GB40939	6.99442e-15	0.265448	0.847	0.511	6.60343e-11	1	GB40939	LOC726221	transmembrane protein 14C	-	CG5532
GB47462	9.082e-15	0.303919	0.653	0.368	8.57431e-11	1	GB47462	LOC409911	protein disulfide-isomerase A3	Endoplasmic reticulum p60	ERp60
GB44371	1.14733e-14	0.275269	0.916	0.628	1.0832e-10	1	GB44371	LOC724672	SRSF protein kinase 3 isoform X2	-	CG8565
GB49415	1.17088e-14	0.251693	0.292	0.115	1.10543e-10	1	GB49415	LOC413714	ATP synthase mitochondrial F1 complex assembly factor 2	lethal (2) k14505	l(2)k14505
GB44518	1.36588e-14	0.263292	0.591	0.31	1.28953e-10	1	GB44518	LOC726139	tubulin-folding cofactor B	tubulin-binding cofactor B	TBCB
GB54701	1.40633e-14	0.287368	0.87	0.572	1.32771e-10	1	GB54701	LOC551201	protein SGT1 homolog isoform X3	suppressor-of-G2-allele-of-skp1	Sgt1
GB52212	1.5382e-14	0.285327	0.909	0.646	1.45222e-10	1	GB52212	LOC409675	polyubiquitin-A isoform X1
GB48489	1.6387e-14	0.266509	0.792	0.464	1.54709e-10	1	GB48489	LOC552477	dipeptidyl aminopeptidase-like protein 6 isoform X2	-	CG11319
GB53031	1.75187e-14	0.290702	0.968	0.652	1.65394e-10	1	GB53031	LOC552213	activated RNA polymerase II transcriptional coactivator p15	Single stranded-binding protein c31A	Ssb-c31a
GB46016	2.2826e-14	0.258936	0.542	0.28	2.155e-10	1	GB46016	LOC100578433	transmembrane protein 131	-	CG8370
GB43822	2.93055e-14	0.25865	0.828	0.499	2.76673e-10	1	GB43822	LOC100576515	protein KRTCAP2 homolog isoform X1	-	CG31460
GB52285	3.23672e-14	0.298446	0.656	0.369	3.05578e-10	1	GB52285	LOC411809	enolase-phosphatase E1	-	CG12173
GB45716	3.38844e-14	0.265707	0.682	0.387	3.19902e-10	1	GB45716	LOC410098	WD repeat and FYVE domain-containing protein 2	WD repeat and FYVE domain containing 2	Wdfy2
GB44328	3.39614e-14	0.254478	0.396	0.18	3.20629e-10	1	GB44328	LOC411197	dynein light chain 1, axonemal
GB47747	4.51403e-14	0.257758	0.935	0.63	4.26169e-10	1	GB47747	LOC409479	60S ribosomal protein L6	Ribosomal protein L6	RpL6
GB47573	4.99297e-14	0.289568	0.724	0.426	4.71386e-10	1	GB47573	LOC551436	T-complex protein 1 subunit theta	Chaperonin containing TCP1 subunit 8	CCT8
GB43105	5.28159e-14	0.25713	0.864	0.543	4.98635e-10	1	GB43105	LOC409767	casein kinase II subunit alpha isoform X1	casein kinase IIalpha	CkIIalpha
GB51002	6.21812e-14	0.270438	0.961	0.727	5.87052e-10	1	GB51002	LOC409362	fasciculation and elongation protein zeta-2 isoform X1	Unc-76	Unc-76
GB52520	8.08289e-14	0.35858	0.932	0.635	7.63106e-10	1	GB52520	LOC726199	tumor protein D53 homolog isoform X2	-	CG5174
GB42106	1.12802e-13	0.260899	0.519	0.274	1.06496e-09	1	GB42106	LOC552200	probable histone-binding protein Caf1 isoform X2	Chromatin assembly factor 1, p55 subunit	Caf1-55
GB46911	1.60601e-13	0.269611	0.649	0.374	1.51624e-09	1	GB46911	LOC412160	programmed cell death protein 10	Cerebral cavernous malformation 3	Ccm3
GB50235	1.94735e-13	0.272	0.575	0.316	1.83849e-09	1	GB50235
GB44680	2.42898e-13	0.25967	0.847	0.529	2.2932e-09	1	GB44680	LOC726336	splicing factor 3B subunit 2	Splicing factor 3b subunit 2	Sf3b2
GB47880	3.61615e-13	0.250108	0.925	0.617	3.41401e-09	1	GB47880	Sod1	superoxide dismutase 1	Superoxide dismutase 1	Sod1
GB47482	5.73611e-13	0.270281	0.919	0.688	5.41546e-09	1	GB47482	LOC100577833	histone H1.2	His1:CG31617	His1:CG31617
GB46363	7.04528e-13	0.296417	0.922	0.676	6.65145e-09	1	GB46363	LOC409847	15-hydroxyprostaglandin dehydrogenase	Photoreceptor dehydrogenase	Pdh
GB44370	8.11532e-13	0.252314	0.617	0.348	7.66168e-09	1	GB44370	LOC100578232	notch homolog 2 N-terminal-like protein
GB44123	1.02701e-12	0.264407	0.922	0.679	9.69604e-09	1	GB44123	LOC409559	probable protein S-acyltransferase 23	Patsas	Patsas
GB50125	1.71446e-12	0.260245	0.422	0.216	1.61862e-08	1	GB50125	LOC725468	AN1-type zinc finger protein 1
GB41376	1.81992e-12	0.282275	0.821	0.556	1.71819e-08	1	GB41376	LOC408863	J domain-containing protein isoform X1	jdp	jdp
GB50421	4.10737e-11	0.254314	0.821	0.546	3.87777e-07	1	GB50421	LOC408808	prosaposin isoform X1	Saposin-related	Sap-r
GB53672	9.59186e-08	0.274239	0.942	0.723	0.000905567	1	GB53672	LOC409643	failed axon connections isoform X2	failed axon connections	fax
GB49327	9.39667e-07	0.267433	0.104	0.037	0.0088714	1	GB49327

## Sheet: 2
Gene ID	p_val	avg_logFC	pct.1	pct.2	p_val_adj	cluster	gene	name	protein_name	drosophila_gene	dmel.flybase.symbol		Cell-type	Biomarker
GB500481	4.74459e-87	1.38618	0.99	0.857	4.47937e-83	2	GB50048	Mblk-1	mushroom body large-type Kenyon cell-specific protein 1 isoform X1	Ecdysone-induced protein 93F	Eip93F		mushroom body neurons	Mblk-1, Camkii
GB42984	4.38193e-85	1.1221	1	0.839	4.13698e-81	2	GB42984	LOC408804	1-phosphatidylinositol 4,5-bisphosphate phosphodiesterase epsilon-1 isoform X1
GB516891	1.10748e-77	0.990828	1	0.917	1.04557e-73	2	GB51689	LOC412299	muscarinic acetylcholine receptor DM1	muscarinic Acetylcholine Receptor, A-type	mAChR-A
GB43245	1.31913e-71	1.07651	1	0.791	1.24539e-67	2	GB43245	LOC724389	calcium/calmodulin-dependent 3\',5\'-cyclic nucleotide phosphodiesterase 1C isoform X2
GB54127	1.09156e-66	0.773497	1	0.96	1.03054e-62	2	GB54127	LOC410498	potassium voltage-gated channel subfamily H member 2 isoform X5	seizure	sei
GB53305	9.28978e-64	1.04808	0.971	0.763	8.77048e-60	2	GB53305	LOC725970	protein still life, isoform SIF type 1 isoform X1	still life	sif
GB533221	8.41588e-63	1.14898	0.966	0.622	7.94543e-59	2	GB53322	LOC408988	uncharacterized protein LOC408988 isoform X1
GB499001	1.6567e-62	1.23565	0.874	0.412	1.56409e-58	2	GB49900
GB43459	4.36893e-57	0.692507	1	0.975	4.12471e-53	2	GB43459	LOC408716	histone-lysine N-methyltransferase trithorax isoform X2	trithorax	trx
GB465831	2.6917e-54	0.801619	0.981	0.813	2.54124e-50	2	GB46583
GB53002	3.15312e-53	1.01609	1	0.947	2.97686e-49	2	GB53002	LOC408769	excitatory amino acid transporter isoform X2	Excitatory amino acid transporter 2	Eaat2
GB442761	5.05936e-52	1.0839	0.888	0.522	4.77654e-48	2	GB44276	LOC411212	discoidin domain-containing receptor 2
GB42249	5.98239e-49	0.794323	0.995	0.855	5.64798e-45	2	GB42249	LOC408576	potassium voltage-gated channel protein Shal isoform X3	Shaker cognate l	Shal
GB500431	8.45663e-49	0.8267	0.971	0.743	7.9839e-45	2	GB50043	LOC406096	type I inositol 1,4,5-trisphosphate 5-phosphatase isoform X3	5PtaseI	5PtaseI
GB49853	1.51138e-46	0.888229	0.976	0.818	1.4269e-42	2	GB49853	LOC550732	trichohyalin isoform X1	gprs	gprs
GB50160	3.75172e-46	1.05682	0.888	0.559	3.542e-42	2	GB50160	LOC410609	disintegrin and metalloproteinase domain-containing protein 10-like isoform X1	Kuzbanian-like	Kul
GB557301	7.13465e-44	0.731757	0.99	0.773	6.73582e-40	2	GB55730	LOC410353	CUGBP Elav-like family member 4 isoform X12	bruno 3	bru3
GB510451	1.07526e-43	0.682807	0.976	0.882	1.01515e-39	2	GB51045	LOC408298	pumilio homolog 2 isoform X1	pumilio	pum
GB495351	1.44392e-43	0.725593	0.985	0.922	1.3632e-39	2	GB49535	Camkii	calcium/calmodulin-dependent protein kinase II isoform X42	Calcium/calmodulin-dependent protein kinase II	CaMKII
GB441741	7.24437e-42	0.787174	0.956	0.791	6.83941e-38	2	GB44174	LOC408791	1-phosphatidylinositol 4,5-bisphosphate phosphodiesterase classes I and II isoform X3	Phospholipase C at 21C	Plc21C
GB54273	1.79812e-40	1.14003	0.665	0.324	1.6976e-36	2	GB54273
GB40690	1.96174e-40	1.04142	0.888	0.636	1.85207e-36	2	GB40690	LOC409108	uncharacterized protein LOC409108 isoform X1	Rho guanine nucleotide exchange factor 3	RhoGEF3
GB542811	3.04264e-39	0.656677	0.995	0.943	2.87256e-35	2	GB54281	LOC409390	cAMP-dependent protein kinase type II regulatory subunit isoform X1	Protein kinase, cAMP-dependent, regulatory subunit type 2	Pka-R2
GB432251	3.05138e-37	0.899668	0.84	0.521	2.88081e-33	2	GB43225	LOC410278	putative inorganic phosphate cotransporter isoform X2	Picot	Picot
GB43111	3.29925e-36	1.01464	0.748	0.45	3.11482e-32	2	GB43111
GB519531	5.31783e-36	0.864201	0.825	0.533	5.02056e-32	2	GB51953	LOC726401	ras-specific guanine nucleotide-releasing factor 2 isoform X7
GB42942	3.83657e-34	0.798641	0.883	0.717	3.62211e-30	2	GB42942	LOC408306	sodium/hydrogen exchanger 3 isoform X2	Na[+]/H[+] hydrogen exchanger 2	Nhe2
GB493201	6.635e-34	0.823304	0.898	0.646	6.26411e-30	2	GB49320	LOC410371	calcium-transporting ATPase sarcoplasmic/endoplasmic reticulum type isoform X3	Sarco/endoplasmic reticulum Ca(2+)-ATPase	SERCA
GB42326	1.14746e-32	0.991078	0.854	0.644	1.08332e-28	2	GB42326	LOC412263	endoplasmic reticulum aminopeptidase 1 isoform X2
GB400891	8.00494e-32	0.642705	0.956	0.853	7.55747e-28	2	GB40089	LOC408430	voltage-dependent L-type calcium channel subunit beta-3 isoform X3	Ca2+-channel-protein-beta-subunit	Ca-beta
GB447731	4.41264e-31	0.677703	0.932	0.764	4.16598e-27	2	GB44773	LOC409218	neural Wiskott-Aldrich syndrome protein	WASp	WASp
GB558311	8.70753e-31	0.635495	0.951	0.566	8.22077e-27	2	GB55831	LOC410947	tyrosine decarboxylase
GB523161	1.695e-29	0.472097	1	0.983	1.60025e-25	2	GB52316	LOC409414	kinectin isoform X2	aluminum tubes	alt
GB52077	1.85274e-29	1.03098	0.519	0.209	1.74917e-25	2	GB52077	Per	period circadian protein isoform X3	period	per
GB555201	3.34153e-29	0.89444	0.689	0.406	3.15474e-25	2	GB55520	LOC410133	PDZ domain-containing RING finger protein 4	Slip1	Slip1
GB454691	1.63441e-28	0.647177	0.942	0.827	1.54305e-24	2	GB45469
GB55879	1.93818e-28	0.949298	0.636	0.317	1.82984e-24	2	GB55879
GB470911	4.41238e-28	0.631132	0.913	0.615	4.16573e-24	2	GB47091
GB432211	1.55198e-27	0.887346	0.68	0.398	1.46522e-23	2	GB43221
GB545251	5.13683e-27	0.67604	0.762	0.369	4.84968e-23	2	GB54525	LOC409633	ras-related and estrogen-regulated growth inhibitor	-	CG33506
GB482411	5.53153e-27	0.69738	0.913	0.791	5.22232e-23	2	GB48241	LOC725501	protein N-terminal glutamine amidohydrolase isoform X1	tungus	tun
GB45141	1.10212e-26	0.905485	0.684	0.426	1.04051e-22	2	GB45141
GB50854	1.11598e-26	0.483646	0.981	0.936	1.0536e-22	2	GB50854	LOC726187	AP-1 complex subunit beta-1 isoform X1	Adaptor Protein complex 1/2, beta subunit	AP-1-2beta
GB40975	9.6879e-25	0.692405	0.791	0.591	9.14635e-21	2	GB40975	LOC406124	gamma-aminobutyric acid receptor subunit beta isoform X13	Resistant to dieldrin	Rdl
GB52743	1.38075e-24	0.732631	0.864	0.776	1.30357e-20	2	GB52743
GB529251	4.82756e-24	0.487082	0.985	0.946	4.5577e-20	2	GB52925	LOC724172	neurobeachin isoform X7	rugose	rg
GB55646	6.09543e-24	0.710056	0.777	0.6	5.75469e-20	2	GB55646	LOC410831	casein kinase I isoform X7	gilgamesh	gish
GB518431	8.18925e-24	0.796111	0.689	0.364	7.73147e-20	2	GB51843	LOC725318	uncharacterized protein LOC725318 isoform X1	-	CG33506
GB45972	1.37797e-23	0.487989	0.922	0.8	1.30094e-19	2	GB45972	LOC408554	neural-cadherin	Cadherin-N	CadN
GB499571	2.28637e-23	0.61211	0.84	0.567	2.15856e-19	2	GB49957	LOC410577	acid sphingomyelinase-like phosphodiesterase 3a isoform X2	-	CG33506
GB53394	2.9832e-23	0.376167	0.995	0.986	2.81644e-19	2	GB53394	LOC408976	glycogen synthase kinase-3 beta isoform X13	shaggy	sgg
GB45474	3.83988e-23	0.506331	0.927	0.846	3.62523e-19	2	GB45474	LOC413159	potassium channel subfamily T member 1 isoform X7	slowpoke 2	SLO2
GB54092	1.67586e-22	0.668766	0.762	0.589	1.58218e-18	2	GB54092	LOC409084	arginine-glutamic acid dipeptide repeats protein isoform X1
GB44330	4.6791e-22	0.630731	0.854	0.653	4.41754e-18	2	GB44330	LOC408914	BAI1-associated protein 3 isoform X1	unc-13-4A	unc-13-4A
GB411381	5.00932e-22	0.696726	0.714	0.443	4.7293e-18	2	GB41138	LOC413946	myocyte-specific enhancer factor 2 isoform X1	Myocyte enhancer factor 2	Mef2
GB487891	7.57571e-22	0.730615	0.607	0.356	7.15223e-18	2	GB48789	LOC410178	disks large homolog 5 isoform X2	Discs large 5	Dlg5
GB53039	1.04747e-21	0.418005	0.985	0.964	9.88916e-18	2	GB53039
GB48325	4.62482e-21	0.583377	0.869	0.749	4.36629e-17	2	GB48325
GB431381	6.8876e-21	0.532985	0.888	0.784	6.50258e-17	2	GB43138	LOC409904	uncharacterized protein LOC409904 isoform X8	stardust	sdt
GB524931	1.06733e-20	0.334401	0.913	0.772	1.00767e-16	2	GB52493
GB54303	1.27083e-20	0.470334	0.913	0.82	1.19979e-16	2	GB54303	LOC100577769	uncharacterized protein LOC100577769	DNA fragmentation factor-related protein 4	Drep4
GB47098	3.9396e-20	0.481368	0.976	0.936	3.71938e-16	2	GB47098	LOC410161	uncharacterized protein LOC410161 isoform X6	canoe	cno
GB473521	4.50318e-20	0.63126	0.714	0.494	4.25145e-16	2	GB47352
GB43416	5.41195e-20	0.682782	0.66	0.425	5.10943e-16	2	GB43416	nAChRa6	nicotinic acetylcholine receptor alpha6 subunit isoform X3	nicotinic Acetylcholine Receptor alpha6	nAChRalpha6
GB463631	2.06889e-19	0.617112	0.869	0.702	1.95324e-15	2	GB46363	LOC409847	15-hydroxyprostaglandin dehydrogenase	Photoreceptor dehydrogenase	Pdh
GB43234	6.63849e-19	0.578374	0.84	0.716	6.2674e-15	2	GB43234	LOC408331	histone deacetylase 5 isoform X4	Histone deacetylase 4	HDAC4
GB44336	1.38828e-18	0.418078	0.913	0.823	1.31067e-14	2	GB44336	LOC408915	protein couch potato isoform X7	couch potato	cpo
GB506331	3.09679e-18	0.568163	0.767	0.585	2.92368e-14	2	GB50633	LOC408721	neurocalcin homolog	Neurocalcin	Nca
GB54593	3.32839e-18	0.665626	0.524	0.29	3.14233e-14	2	GB54593	LOC726262	adenylate cyclase type 8-like	Adenylyl cyclase 78C	Ac78C
GB45813	3.87637e-18	0.623791	0.728	0.523	3.65968e-14	2	GB45813
GB55650	1.48387e-17	0.674095	0.68	0.482	1.40092e-13	2	GB55650	LOC408680	ryanodine receptor isoform X4	Ryanodine receptor	RyR
GB48232	6.72782e-17	0.732239	0.422	0.205	6.35173e-13	2	GB48232	LOC552578	uncharacterized protein LOC552578	-	CG33506
GB492481	8.85371e-17	0.362195	0.917	0.581	8.35878e-13	2	GB49248	Tk	tachykinins isoform X1	Tachykinin	Tk
GB421941	1.01043e-16	0.686106	0.689	0.454	9.5395e-13	2	GB42194	LOC726347	uncharacterized protein LOC726347	-	CG33506
GB535061	1.29321e-16	0.630968	0.791	0.646	1.22092e-12	2	GB53506	LOC550655	protein FAM49B isoform X2	-	CG33506
GB48385	1.10698e-15	0.536959	0.204	0.055	1.0451e-11	2	GB48385	LOC410233	extracellular sulfatase SULF-1 homolog isoform X1	Sulfated	Sulf1
GB49755	4.52647e-15	0.447491	0.864	0.808	4.27344e-11	2	GB49755	LOC410867	uncharacterized protein LOC410867
GB49778	9.61263e-15	0.678212	0.481	0.287	9.07528e-11	2	GB49778	LOC410853	irregular chiasm C-roughest protein isoform X2	kin of irre	kirre
GB40061	1.52006e-14	0.644476	0.641	0.475	1.43509e-10	2	GB40061	LOC410439	zwei Ig domain protein zig-8 isoform X6	defective proboscis extension response 7	dpr7
GB497261	1.79278e-14	0.72504	0.422	0.231	1.69256e-10	2	GB49726	LOC409970	thrombospondin type-1 domain-containing protein 4
GB49397	5.93271e-14	0.518052	0.757	0.599	5.60108e-10	2	GB49397	LOC410373	leucine-rich repeat-containing protein 15	-	CG33506
GB52442	7.10044e-14	0.436533	0.718	0.487	6.70353e-10	2	GB52442
GB44220	8.35982e-14	0.54875	0.709	0.566	7.89251e-10	2	GB44220	LOC409981	titin
GB52999	9.1202e-14	0.514231	0.733	0.575	8.61038e-10	2	GB52999
GB425841	1.30633e-13	0.635721	0.587	0.414	1.23331e-09	2	GB42584	LOC409000	cell adhesion molecule 2 isoform X1	defective proboscis extension response 6	dpr6
GB524921	5.09026e-13	0.410737	0.66	0.449	4.80571e-09	2	GB52492
GB52239	5.15718e-13	0.562601	0.587	0.421	4.86889e-09	2	GB52239	LOC408337	uncharacterized protein LOC408337 isoform X6	bitesize	btsz
GB555671	7.5518e-13	0.321531	0.951	0.911	7.12965e-09	2	GB55567	LOC724299	uncharacterized protein LOC724299 isoform X1	RIM-binding protein	Rbp
GB422411	8.87663e-13	0.617569	0.617	0.472	8.38042e-09	2	GB42241	LOC410083	membrane-associated guanylate kinase, WW and PDZ domain-containing protein 1 isoform X4	Magi	Magi
GB50207	1.15147e-12	0.527478	0.748	0.632	1.0871e-08	2	GB50207	pHCl	ligand-gated ion channel pHCl isoform 4	pH-sensitive chloride channel 1	pHCl-1
GB442791	1.47855e-12	0.711315	0.49	0.321	1.39589e-08	2	GB44279	LOC411201	discoidin domain-containing receptor 2 isoform X2
GB519621	1.53761e-12	0.4448	0.903	0.883	1.45166e-08	2	GB51962	LOC726524	chromodomain-helicase-DNA-binding protein 7 isoform X1	kismet	kis
GB430841	1.86481e-12	0.419723	0.854	0.733	1.76057e-08	2	GB43084	LOC551624	TOX high mobility group box family member 3 isoform X3
GB49794	2.12575e-12	0.663235	0.383	0.207	2.00692e-08	2	GB49794	LOC100577530	uncharacterized protein LOC100577530	arc	a
GB470491	2.19953e-12	0.571974	0.709	0.585	2.07658e-08	2	GB47049
GB544671	2.89372e-12	0.62746	0.699	0.569	2.73196e-08	2	GB54467	LOC413040	G-protein coupled receptor 52	Dopamine/Ecdysteroid receptor	DopEcR
GB47418	4.68874e-12	0.408715	0.845	0.76	4.42664e-08	2	GB47418	LOC409282	bromodomain-containing protein DDB_G0280777 isoform X2
GB51612	5.26075e-12	0.563737	0.689	0.559	4.96668e-08	2	GB51612
GB554921	1.21837e-11	0.585742	0.631	0.507	1.15026e-07	2	GB55492	LOC413940	importin-9 isoform X1	Ranbp9	Ranbp9
GB453351	2.44293e-11	0.330911	0.796	0.574	2.30637e-07	2	GB45335	LOC551098	uncharacterized protein LOC551098	beaten path VII	beat-VII
GB454971	2.45368e-11	0.359763	0.913	0.851	2.31652e-07	2	GB45497	LOC551494	uncharacterized protein LOC551494 isoform X4	RIC3 acetylcholine receptor chaperone	RIC-3
GB41196	2.636e-11	0.302507	0.942	0.875	2.48865e-07	2	GB41196	LOC411466	histone-lysine N-methyltransferase 2C isoform X2
GB55578	3.09727e-11	0.632835	0.544	0.412	2.92413e-07	2	GB55578	LOC726461	protein shank isoform X7	Prosap	Prosap
GB42000	3.97067e-11	0.318675	0.932	0.867	3.74871e-07	2	GB42000	LOC411288	cAMP-specific 3\',5\'-cyclic phosphodiesterase isoform X2	dunce	dnc
GB492331	4.39266e-11	0.285441	0.981	0.965	4.14711e-07	2	GB49233	LOC724704	cytoplasmic polyadenylation element-binding protein 2	orb2	orb2
GB453361	5.27434e-11	0.603607	0.534	0.386	4.97951e-07	2	GB45336	LOC100576838	anionic trypsin-2
GB409731	5.65435e-11	0.52805	0.626	0.489	5.33827e-07	2	GB40973	LOC411220	glutamate receptor 1 isoform X1	Glutamate receptor IB	GluRIB
GB529561	5.72612e-11	0.500974	0.733	0.55	5.40603e-07	2	GB52956	LOC724220	synaptotagmin-10
GB462821	7.2837e-11	0.301575	1	0.977	6.87654e-07	2	GB46282	LOC725406	serine/threonine-protein kinase PRP4 homolog isoform X1	-	CG33506
GB50397	1.31819e-10	0.508917	0.665	0.581	1.2445e-06	2	GB50397	LOC408810	rap guanine nucleotide exchange factor 6 isoform X5
GB41119	1.32289e-10	0.313536	0.932	0.904	1.24894e-06	2	GB41119	LOC726908	vacuolar protein sorting-associated protein 13 isoform X4	Vacuolar protein sorting 13	Vps13
GB526281	1.97832e-10	0.409989	0.801	0.769	1.86774e-06	2	GB52628	LOC411854	heat shock factor protein isoform X4	Heat shock factor	Hsf
GB45051	2.404e-10	0.473416	0.67	0.543	2.26962e-06	2	GB45051	LOC408351	uncharacterized protein LOC408351 isoform X4	AXIN1 up-regulated 1	Axud1
GB44976	2.70113e-10	0.600854	0.539	0.403	2.55014e-06	2	GB44976	LOC410253	ataxin-2 homolog isoform X1	vrille	vri
GB50360	3.20746e-10	0.349984	0.859	0.842	3.02816e-06	2	GB50360	LOC551279	zinc finger CCCH domain-containing protein 11A
GB461331	3.63624e-10	0.780393	0.335	0.173	3.43298e-06	2	GB46133
GB530461	3.85248e-10	0.581714	0.51	0.36	3.63713e-06	2	GB53046	LOC724304	ATP-binding cassette sub-family G member 1 isoform X1	-	CG33506
GB42976	4.02657e-10	0.39839	0.85	0.775	3.80148e-06	2	GB42976	LOC411155	teneurin-a isoform X3
GB416591	5.68264e-10	0.315298	0.816	0.75	5.36498e-06	2	GB41659	LOC408500	endothelin-converting enzyme homolog isoform X2	Neprilysin 3	Nep3
GB51748	5.69712e-10	0.581586	0.481	0.332	5.37865e-06	2	GB51748	LOC724613	uncharacterized protein LOC724613 isoform X2	slingshot	ssh
GB508741	1.06451e-09	0.68504	0.34	0.185	1.005e-05	2	GB50874	LOC551360	transcription factor Ken isoform X2	ken and barbie	ken
GB542301	1.14218e-09	0.510871	0.602	0.493	1.07833e-05	2	GB54230	LOC551498	uncharacterized protein LOC551498 isoform X1	Spinophilin	Spn
GB46362	1.70712e-09	0.607389	0.612	0.486	1.61169e-05	2	GB46362	LOC725046	uncharacterized protein LOC725046 isoform X1	-	CG33506
GB537251	2.43596e-09	0.374141	0.835	0.783	2.29979e-05	2	GB53725	LOC551331	splicing factor 3B subunit 1 isoform X1	Splicing factor 3b subunit 1	Sf3b1
GB52742	2.64352e-09	0.465334	0.16	0.054	2.49574e-05	2	GB52742	LOC100578515	uncharacterized protein LOC100578515 isoform X1	piopio	pio
GB518541	2.71446e-09	0.253999	0.646	0.47	2.56272e-05	2	GB51854	LOC100577254	potassium voltage-gated channel subfamily KQT member 1 isoform X11	KCNQ potassium channel	KCNQ
GB41852	2.73199e-09	0.359854	0.801	0.769	2.57928e-05	2	GB41852	LOC409243	centromere-associated protein E isoform X10	Pericentrin-like protein	Plp
GB412651	3.55453e-09	0.530263	0.461	0.327	3.35583e-05	2	GB41265	LOC100576333	nucleoredoxin
GB481511	4.27655e-09	0.343934	0.835	0.787	4.03749e-05	2	GB48151	LOC408902	F-box/LRR-repeat protein 16	-	CG33506
GB42356	6.32532e-09	0.354731	0.854	0.821	5.97174e-05	2	GB42356	LOC409536	arginine-glutamic acid dipeptide repeats protein isoform X1	-	CG33506
GB447261	7.07955e-09	0.294217	0.893	0.873	6.6838e-05	2	GB44726	LOC726060	basigin	Basigin	Bsg
GB55294	9.32619e-09	0.305561	0.869	0.844	8.80485e-05	2	GB55294
GB418551	1.0705e-08	0.59985	0.257	0.127	0.000101066	2	GB41855	LOC413676	patched domain-containing protein 4 isoform X3	Patched-related	Ptr
GB50377	1.34563e-08	0.450011	0.806	0.752	0.000127041	2	GB50377	LOC411036	two pore potassium channel protein sup-9	TWIK-related acid-sensitive K[+] channel 6	Task6
GB40908	1.98415e-08	0.468408	0.612	0.518	0.000187324	2	GB40908	LOC409782	pikachurin	SP2353	SP2353
GB436061	2.807e-08	0.538806	0.403	0.262	0.000265009	2	GB43606
GB53588	3.7388e-08	0.43071	0.214	0.095	0.00035298	2	GB53588
GB441661	6.06707e-08	0.31477	0.67	0.467	0.000572792	2	GB44166
GB45459	7.81027e-08	0.303145	0.869	0.867	0.000737368	2	GB45459	LOC550930	TGF-beta receptor type-1 isoform X10	baboon	babo
GB41247	1.02783e-07	0.443624	0.573	0.489	0.000970376	2	GB41247
GB50675	1.02838e-07	0.374154	0.699	0.635	0.000970897	2	GB50675	LOC408408	uncharacterized protein LOC408408
GB407351	1.38207e-07	0.284309	0.985	0.989	0.00130481	2	GB40735	LOC550785	fructose-bisphosphate aldolase	Aldolase	Ald
GB416301	2.29049e-07	0.35553	0.66	0.589	0.00216246	2	GB41630
GB42292	2.30936e-07	0.472073	0.18	0.079	0.00218027	2	GB42292	LOC551623	nucleolysin TIAR isoform X1	-	CG33506
GB55574	2.92801e-07	0.582755	0.417	0.308	0.00276433	2	GB55574	LOC409192	probable phospholipid-transporting ATPase VD	-	CG33506
GB430891	3.06078e-07	0.467139	0.485	0.383	0.00288968	2	GB43089	Syx1A	syntaxin 1A	Syntaxin 1A	Syx1A
GB405651	4.0076e-07	0.474557	0.364	0.245	0.00378357	2	GB40565	LOC411630	ribosomal protein S6 kinase alpha-5 isoform X3
GB434341	4.155e-07	0.261446	0.816	0.749	0.00392274	2	GB43434	LOC551596	uncharacterized protein LOC551596
GB459351	4.3793e-07	0.295895	0.811	0.719	0.0041345	2	GB45935	LOC408564	long-chain fatty acid transport protein 4
GB41821	4.39549e-07	0.364201	0.777	0.764	0.00414978	2	GB41821	LOC408967	calcium-binding mitochondrial carrier protein Aralar1 isoform X5	aralar1	aralar1
GB45029	7.87649e-07	0.365057	0.573	0.467	0.00743619	2	GB45029	LOC410336	dipeptidyl aminopeptidase-like protein 6 isoform X1	-	CG33506
GB50050	1.34756e-06	0.373144	0.112	0.038	0.0127223	2	GB50050	LOC408522	ADP-ribosylation factor-like protein 3	dead end	dnd
GB47224	1.69207e-06	0.329854	0.811	0.82	0.0159748	2	GB47224
GB46332	2.80271e-06	0.421097	0.519	0.422	0.0264604	2	GB46332	LOC410159	mediator of RNA polymerase II transcription subunit 13 isoform X2	skuld	skd
GB503541	3.24011e-06	0.48822	0.379	0.279	0.0305898	2	GB50354
GB510601	3.85969e-06	0.329256	0.699	0.641	0.0364393	2	GB51060	LOC408295	probable serine/threonine-protein kinase DDB_G0282963 isoform X1	Blimp-1	Blimp-1
GB52109	4.099e-06	0.496404	0.573	0.527	0.0386986	2	GB52109	LOC726709	LOW QUALITY PROTEIN: uncharacterized protein LOC726709	trachealess	trh
GB45418	4.29234e-06	0.264068	0.835	0.847	0.040524	2	GB45418	LOC412366	NFU1 iron-sulfur cluster scaffold homolog, mitochondrial	-	CG33506

## Sheet: 3
Gene ID	p_val	avg_logFC	pct.1	pct.2	p_val_adj	cluster	gene	name	protein_name	drosophila_gene	dmel.flybase.symbol		Cell-type	Biomarker
GB461451	1.98865e-13	0.362378	1	0.994	1.87748e-09	3	GB46145	LOC408722	sodium/potassium-transporting ATPase subunit beta-2	nervana 3	nrv3		likely optic lobe neurons	ora transientless, gad1
GB548271	7.88793e-16	0.304605	1	0.972	7.44699e-12	3	GB54827	Syt1	synaptotagmin 1 isoform X2	Synaptotagmin 1	Syt1
GB406261	1.8865e-43	0.737177	1	0.964	1.78104e-39	3	GB40626
GB408661	9.50461e-18	0.406135	1	0.946	8.9733e-14	3	GB40866	Hsc70-4	heat shock protein cognate 4	Heat shock protein cognate 4	Hsc70-4
GB409761	4.42292e-42	0.689816	1	0.935	4.17568e-38	3	GB40976	Hsp90	heat shock protein 90
GB42422	1.30342e-47	0.655028	1	0.892	1.23056e-43	3	GB42422	Ant	ADP/ATP translocase	stress-sensitive B	sesB
GB44683	1.85839e-25	0.481907	1	0.885	1.7545e-21	3	GB44683	LOC726118	uncharacterized protein LOC726118	reduction of Rh1	roh
GB53946	2.87674e-46	0.650616	1	0.883	2.71593e-42	3	GB53946	LOC551381	uncharacterized protein LOC551381	-	CG33506
GB539681	4.04011e-18	0.383109	1	0.883	3.81427e-14	3	GB53968
GB53749	7.88863e-60	0.885406	1	0.824	7.44766e-56	3	GB53749	LOC726042	cytochrome c oxidase subunit 6A1, mitochondrial	levy	levy
GB47679	2.56813e-33	0.655418	1	0.812	2.42457e-29	3	GB47679	LOC409930	putative ATP synthase subunit f, mitochondrial	ATP synthase, subunit F	ATPsynF
GB44994	2.8863e-41	0.657061	0.994	0.908	2.72496e-37	3	GB44994	LOC408308	coiled-coil-helix-coiled-coil-helix domain-containing protein 10, mitochondrial	Coiled-coil-helix-coiled-coil-helix domain containing 2	Chchd2
GB40457	6.11875e-52	0.738308	0.994	0.875	5.77671e-48	3	GB40457	ATP5G2	ATP synthase lipid-binding protein, mitochondrial	ATP synthase, subunit C	ATPsynC
GB53010	6.36375e-48	0.756073	0.994	0.874	6.00802e-44	3	GB53010	LOC551541	uncharacterized protein LOC551541
GB47610	1.55211e-15	0.333242	0.994	0.871	1.46535e-11	3	GB47610	LOC552610	cytochrome c oxidase subunit 5B, mitochondrial	Cytochrome c oxidase subunit 5B	COX5B
GB44153	1.3189e-48	0.663249	0.994	0.852	1.24517e-44	3	GB44153	LOC552809	cytochrome c oxidase subunit NDUFA4	NADH dehydrogenase (ubiquinone) MLRQ subunit	ND-MLRQ
GB40462	4.03548e-54	0.785659	0.994	0.803	3.80989e-50	3	GB40462	LOC726297	cytochrome c oxidase subunit 7C, mitochondrial	Cytochrome c oxidase subunit 7C	COX7C
GB42746	8.14287e-10	0.301013	0.994	0.788	7.68769e-06	3	GB42746
GB49031	1.142e-22	0.430017	0.994	0.785	1.07817e-18	3	GB49031	LOC552726	40S ribosomal protein S18	Ribosomal protein S18	RpS18
GB52976	2.54476e-62	1.01924	0.994	0.765	2.40251e-58	3	GB52976
GB48956	4.9765e-54	0.806682	0.989	0.878	4.69831e-50	3	GB48956	Uqcr11	cytochrome b-c1 complex subunit 10	Ubiquinol-cytochrome c reductase 6.4 kDa subunit	UQCR-6.4
GB55150	1.23255e-59	0.805097	0.989	0.877	1.16365e-55	3	GB55150
GB40389	7.31177e-16	0.315048	0.989	0.865	6.90304e-12	3	GB40389	PRF	profilin	chickadee	chic
GB488941	5.92111e-27	0.652119	0.989	0.845	5.59012e-23	3	GB48894
GB49146	6.79568e-24	0.470658	0.989	0.84	6.4158e-20	3	GB49146	LOC412924	protein ROP isoform X1	Ras opposite	Rop
GB44104	1.98787e-56	0.92701	0.989	0.703	1.87675e-52	3	GB44104	LOC551961	V-type proton ATPase subunit G	Vacuolar H[+] ATPase 13kD subunit	Vha13
GB46920	1.3482e-21	0.48045	0.983	0.84	1.27284e-17	3	GB46920	LOC409130	uncharacterized protein LOC409130	Iron-sulfur cluster assembly enzyme	IscU
GB42228	1.18341e-27	0.487921	0.983	0.816	1.11726e-23	3	GB42228
GB53568	5.32167e-53	0.889526	0.983	0.807	5.02419e-49	3	GB53568
GB50902	1.04802e-32	0.582978	0.978	0.846	9.8944e-29	3	GB50902	LOC410122	glyceraldehyde-3-phosphate dehydrogenase 2	Glyceraldehyde 3 phosphate dehydrogenase 1	Gapdh1
GB49759	2.67529e-50	0.77504	0.978	0.829	2.52574e-46	3	GB49759
GB42929	5.07425e-44	0.679879	0.978	0.762	4.7906e-40	3	GB42929	LOC412396	cytochrome c oxidase subunit 4 isoform 1, mitochondrial	Cytochrome c oxidase subunit 4	COX4
GB524381	7.23334e-24	0.613975	0.972	0.88	6.82899e-20	3	GB52438	LOC726924	synapse-associated protein 1 isoform X2	Synapse-associated protein 47kD	Sap47
GB45265	2.88711e-06	0.340278	0.972	0.86	0.0272572	3	GB45265	LOC409634	uncharacterized protein LOC409634 isoform X1	-	CG33506
GB513301	2.00723e-24	0.442826	0.972	0.808	1.89502e-20	3	GB51330	Ndufb2	NADH dehydrogenase (ubiquinone) 1 beta subcomplex, 2, 8kDa	NADH dehydrogenase (ubiquinone) AGGG subunit	ND-AGGG
GB54368	5.48483e-15	0.324255	0.972	0.805	5.17822e-11	3	GB54368	LOC552470	prostaglandin E synthase 3	p23	p23
GB55444	6.96131e-13	0.306114	0.972	0.782	6.57217e-09	3	GB55444	LOC409430	serine/threonine-protein phosphatase alpha-2 isoform	Protein phosphatase 1alpha at 96A	Pp1alpha-96A
GB40490	2.00301e-12	0.273561	0.972	0.751	1.89104e-08	3	GB40490	LOC551029	inhibitor of growth protein 5	Inhibitor of growth family member 5	Ing5
GB41657	1.31683e-26	0.481088	0.972	0.75	1.24322e-22	3	GB41657	LOC100576530	uncharacterized protein LOC100576530
GB45731	1.11983e-22	0.436689	0.972	0.707	1.05723e-18	3	GB45731	LOC413014	NADH dehydrogenase	NADH dehydrogenase (ubiquinone) 13 kDa B subunit	ND-13B
GB43187	6.24434e-40	0.703046	0.972	0.666	5.89528e-36	3	GB43187
GB411501	2.38807e-13	0.436549	0.967	0.779	2.25458e-09	3	GB41150	LOC409326	40S ribosomal protein S2	Ribosomal protein S2	RpS2
GB45434	2.40891e-34	0.595917	0.967	0.735	2.27425e-30	3	GB45434	LOC726222	ATP synthase subunit g, mitochondrial	ATP synthase, subunit G	ATPsynG
GB406481	9.42061e-11	0.2992	0.961	0.798	8.894e-07	3	GB40648	LOC724292	disks large 1 tumor suppressor protein isoform X4	discs large 1	dlg1
GB478801	1.1588e-30	0.554355	0.961	0.64	1.09402e-26	3	GB47880	Sod1	superoxide dismutase 1	Superoxide dismutase 1	Sod1
GB45629	3.2423e-44	0.783088	0.961	0.626	3.06105e-40	3	GB45629	Ndufs5	NADH dehydrogenase	NADH dehydrogenase (ubiquinone) 15 kDa subunit	ND-15
GB527901	2.6846e-13	0.340203	0.956	0.768	2.53453e-09	3	GB52790	LOC725184	gamma-aminobutyric acid receptor-associated protein	Autophagy-related 8a	Atg8a
GB536721	1.66767e-17	0.375697	0.956	0.74	1.57444e-13	3	GB53672	LOC409643	failed axon connections isoform X2	failed axon connections	fax
GB48574	4.05762e-36	0.736156	0.956	0.701	3.8308e-32	3	GB48574	LOC409451	thioredoxin-2	thioredoxin-2	Trx-2
GB410281	5.48927e-12	0.409428	0.956	0.7	5.18242e-08	3	GB41028	LOC409114	ATP synthase subunit alpha, mitochondrial	bellwether	blw
GB41446	1.19172e-33	0.600772	0.956	0.649	1.1251e-29	3	GB41446	LOC411595	clathrin light chain isoform X1	Clathrin light chain	Clc
GB42088	3.38758e-11	0.309354	0.95	0.794	3.19822e-07	3	GB42088	LOC725147	40S ribosomal protein S29 isoform X2	Ribosomal protein S29	RpS29
GB47314	5.08872e-11	0.306358	0.95	0.778	4.80426e-07	3	GB47314
GB54596	3.70818e-25	0.503044	0.95	0.715	3.50089e-21	3	GB54596	LOC551757	cytochrome b-c1 complex subunit 7	Ubiquinol-cytochrome c reductase 14 kDa subunit-like	UQCR-14L
GB544461	1.08614e-22	0.448106	0.95	0.702	1.02543e-18	3	GB54446	Argk	arginine kinase isoform X1	Arginine kinase	Argk
GB44080	1.18714e-32	0.709171	0.95	0.662	1.12078e-28	3	GB44080	LOC409488	protein-L-isoaspartate(D-aspartate) O-methyltransferase isoform X1
GB55416	1.48118e-25	0.51921	0.945	0.656	1.39838e-21	3	GB55416
GB492591	7.71441e-19	0.35572	0.945	0.654	7.28318e-15	3	GB49259	LOC410791	mitochondrial uncoupling protein 2 isoform X2
GB55288	4.2035e-16	0.379318	0.945	0.637	3.96853e-12	3	GB55288	LOC408589	uncharacterized protein LOC408589 isoform X2
GB44462	3.46614e-32	0.6108	0.945	0.61	3.27239e-28	3	GB44462	LOC408837	cytochrome c oxidase subunit 5A, mitochondrial	Cytochrome c oxidase subunit 5A	COX5A
GB45374	6.63257e-12	0.288977	0.939	0.753	6.26181e-08	3	GB45374	LOC552272	40S ribosomal protein S23	Ribosomal protein S23	RpS23
GB45354	2.42495e-19	0.432827	0.939	0.659	2.2894e-15	3	GB45354	LOC409946	V-type proton ATPase subunit d	Vacuolar H[+] ATPase AC39 subunit 1	VhaAC39-1
GB54940	8.63211e-39	0.793619	0.939	0.554	8.14957e-35	3	GB54940	LOC409189	growth hormone-inducible transmembrane protein	Mitochondrial morphology and cristae structure 1	Mics1
GB42039	6.95913e-07	0.441709	0.934	0.788	0.00657012	3	GB42039	LOC724432	ribosomal RNA processing protein 36 homolog	-	CG33506
GB51206	6.51398e-28	0.588778	0.934	0.755	6.14985e-24	3	GB51206	Cox6c	cytochrome c oxidase subunit 6C isoform X1	cyclope	cype
GB420541	2.78481e-14	0.335934	0.934	0.712	2.62914e-10	3	GB42054	LOC411083	sodium/potassium-transporting ATPase subunit alpha isoform X1	Na pump alpha subunit	Atpalpha
GB50455	1.70834e-06	0.251667	0.934	0.7	0.0161284	3	GB50455	LOC724793	ubiquitin-conjugating enzyme E2-17 kDa	effete	eff
GB47745	8.69942e-34	0.598549	0.934	0.667	8.21312e-30	3	GB47745	LOC726902	MICOS complex subunit Mic10	-	CG33506
GB42516	1.27011e-25	0.540463	0.934	0.655	1.19911e-21	3	GB42516	Rep	Rab escort protein	Rab escort protein	Rep
GB48958	7.76146e-20	0.448398	0.934	0.643	7.3276e-16	3	GB48958	LOC551318	uncharacterized protein LOC551318
GB445831	4.91682e-66	1.18145	0.934	0.338	4.64197e-62	3	GB44583
GB51800	7.49806e-17	0.428116	0.928	0.714	7.07892e-13	3	GB51800	LOC409090	uncharacterized protein LOC409090	apontic	apt
GB45934	8.10389e-18	0.450489	0.928	0.661	7.65088e-14	3	GB45934	LOC409366	integral membrane protein 2C	-	CG33506
GB49999	1.51669e-14	0.386371	0.928	0.658	1.43191e-10	3	GB49999	LOC408516	protein D2 isoform X3	-	CG33506
GB51192	1.29308e-26	0.583535	0.928	0.64	1.2208e-22	3	GB51192	LOC411183	cytochrome b-c1 complex subunit Rieske, mitochondrial	Rieske iron-sulfur protein	RFeSP
GB412891	6.57601e-44	0.773619	0.928	0.357	6.20841e-40	3	GB41289	LOC411664	uncharacterized protein LOC411664	-	CG33506
GB50183	2.03635e-09	0.264214	0.923	0.755	1.92252e-05	3	GB50183	LOC408520	upstream activation factor subunit spp27	Novel nucleolar protein 2	Non2
GB43629	2.69033e-09	0.297003	0.923	0.698	2.53994e-05	3	GB43629	LOC552424	NADH dehydrogenase	NADH dehydrogenase (ubiquinone) PDSW subunit	ND-PDSW
GB487841	2.98811e-16	0.525298	0.923	0.667	2.82107e-12	3	GB48784	CytC	cytochrome c	Cytochrome c proximal	Cyt-c-p
GB45909	3.21161e-40	0.931914	0.923	0.584	3.03208e-36	3	GB45909
GB41633	1.1009e-39	0.803054	0.923	0.54	1.03936e-35	3	GB41633
GB449881	8.14587e-12	0.578651	0.917	0.743	7.69051e-08	3	GB44988	LOC409314	prohormone-2 precursor
GB507231	3.35717e-07	0.264592	0.917	0.736	0.00316951	3	GB50723
GB530311	3.02448e-12	0.3455	0.917	0.686	2.85541e-08	3	GB53031	LOC552213	activated RNA polymerase II transcriptional coactivator p15	Single stranded-binding protein c31A	Ssb-c31a
GB55643	2.46781e-17	0.462069	0.917	0.665	2.32986e-13	3	GB55643	LOC409236	ATP synthase subunit O, mitochondrial	ATP synthase, oligomycin sensitivity conferring protein	ATPsynO
GB46569	5.02075e-19	0.498017	0.917	0.641	4.74009e-15	3	GB46569	LOC724368	dnaJ homolog subfamily A member 1	DnaJ-like-2	Droj2
GB44869	6.00655e-28	0.561153	0.917	0.609	5.67078e-24	3	GB44869	LOC552830	alpha-soluble NSF attachment protein	alpha Soluble NSF attachment protein	alphaSnap
GB46214	2.09953e-27	0.639634	0.917	0.587	1.98216e-23	3	GB46214	LOC552736	phosphoglycerate mutase 2	Phosphoglyceromutase 78	Pglym78
GB495881	7.49468e-22	0.470615	0.917	0.584	7.07573e-18	3	GB49588	LOC551257	microtubule-associated protein Jupiter isoform X4	Jupiter	Jupiter
GB46845	1.79862e-14	0.351311	0.912	0.737	1.69807e-10	3	GB46845	LOC725432	60S ribosomal protein L37a	Ribosomal protein L37A	RpL37a
GB51038	5.42762e-22	0.468192	0.912	0.653	5.12422e-18	3	GB51038	LOC409294	60S ribosomal protein L23	Ribosomal protein L23	RpL23
GB40882	7.85258e-12	0.30373	0.912	0.625	7.41362e-08	3	GB40882	LOC551867	40S ribosomal protein S13	Ribosomal protein S13	RpS13
GB496061	2.2293e-12	0.336479	0.906	0.653	2.10468e-08	3	GB49606	LOC727483	protein stunted isoform X2	stunted	sun
GB51158	1.64931e-18	0.250294	0.906	0.615	1.55711e-14	3	GB51158	LOC726321	uncharacterized protein LOC726321	-	CG33506
GB50730	5.91459e-25	0.575821	0.906	0.607	5.58397e-21	3	GB50730	LOC408706	97 kDa heat shock protein isoform X2	Hsc70Cb	Hsc70Cb
GB46565	6.96626e-33	0.675434	0.906	0.454	6.57685e-29	3	GB46565	LOC552007	pyruvate kinase isoform X3	Pyruvate kinase	PyK
GB52788	6.3227e-40	0.893634	0.906	0.41	5.96926e-36	3	GB52788
GB50918	9.65008e-14	0.382781	0.901	0.648	9.11064e-10	3	GB50918	LOC412328	NADH dehydrogenase	NADH dehydrogenase (ubiquinone) 13 kDa A subunit	ND-13A
GB49934	3.04369e-18	0.440142	0.901	0.614	2.87355e-14	3	GB49934	LOC724965	dnaJ homolog subfamily C member 5 isoform X2	Cysteine string protein	Csp
GB45661	5.82613e-15	0.369605	0.901	0.598	5.50045e-11	3	GB45661
GB43999	5.26638e-27	0.596274	0.901	0.59	4.97199e-23	3	GB43999	LOC552429	peroxiredoxin-5, mitochondrial	Peroxiredoxin 5	Prx5
GB51963	1.33199e-11	0.302379	0.901	0.589	1.25753e-07	3	GB51963	LOC100577673	mitochondrial ribonuclease P protein 1 homolog	roswell	rswl
GB50335	1.06605e-25	0.596988	0.901	0.574	1.00645e-21	3	GB50335	LOC726316	cytochrome b-c1 complex subunit 6, mitochondrial	Ubiquinol-cytochrome c reductase 11 kDa subunit	UQCR-11
GB43836	2.01085e-21	0.479442	0.901	0.534	1.89844e-17	3	GB43836	LOC550929	serine/threonine-protein kinase PINK1, mitochondrial	PTEN-induced putative kinase 1	Pink1
GB445201	5.51642e-08	0.29564	0.895	0.73	0.000520805	3	GB44520	LOC552106	uncharacterized protein LOC552106	Ribosomal protein S30	RpS30
GB49939	6.37952e-16	0.446098	0.895	0.638	6.02291e-12	3	GB49939	LOC412828	ubiquitin carboxyl-terminal hydrolase MINDY-3 homolog	-	CG33506
GB515851	2.02256e-13	0.343684	0.895	0.607	1.9095e-09	3	GB51585	LOC100578551	39S ribosomal protein L34, mitochondrial	mitochondrial ribosomal protein L34	mRpL34
GB547011	3.10994e-09	0.270311	0.895	0.595	2.93609e-05	3	GB54701	LOC551201	protein SGT1 homolog isoform X3	suppressor-of-G2-allele-of-skp1	Sgt1
GB42917	2.3978e-19	0.468531	0.895	0.578	2.26376e-15	3	GB42917	LOC409441	transmembrane protein 53	-	CG33506
GB411391	1.74092e-13	0.355314	0.895	0.536	1.6436e-09	3	GB41139	LOC409473	NADH dehydrogenase	NADH dehydrogenase (ubiquinone) 19 kDa subunit	ND-19
GB51086	7.06644e-26	0.56564	0.895	0.486	6.67143e-22	3	GB51086	LOC552682	ATP synthase subunit delta, mitochondrial	ATP synthase, delta subunit	ATPsyndelta
GB55440	3.98287e-27	0.61193	0.895	0.485	3.76023e-23	3	GB55440	LOC552183	phosphatidylinositol transfer protein alpha isoform	vibrator	vib
GB449391	2.31195e-33	0.634251	0.895	0.384	2.18271e-29	3	GB44939	LOC409919	excitatory amino acid transporter 1 isoform X2
GB55572	2.11038e-11	0.328997	0.89	0.626	1.99241e-07	3	GB55572	LOC409234	S-phase kinase-associated protein 1	SKP1-related A	SkpA
GB45171	5.22282e-17	0.421319	0.89	0.603	4.93086e-13	3	GB45171	LOC551283	SUMO-conjugating enzyme UBC9-B	lesswright	lwr
GB53139	1.32352e-19	0.44145	0.89	0.495	1.24954e-15	3	GB53139	LOC409774	proteoglycan Cow	Carrier of Wingless	Cow
GB52736	1.179e-18	0.459309	0.884	0.616	1.1131e-14	3	GB52736	LOC551766	ATP synthase subunit beta, mitochondrial	ATP synthase, beta subunit	ATPsynbeta
GB46314	1.76059e-17	0.45029	0.884	0.591	1.66217e-13	3	GB46314	LOC551255	mitochondrial fission 1 protein	Fission, mitochondrial 1	Fis1
GB43825	1.71578e-22	0.557019	0.884	0.552	1.61987e-18	3	GB43825	LOC409341	lysosomal aspartic protease	cathD	cathD
GB467391	1.93005e-20	0.501485	0.884	0.548	1.82216e-16	3	GB46739	LOC409882	TLD domain-containing protein 2 isoform X1	mustard	mtd
GB43088	3.42132e-18	0.393029	0.884	0.529	3.23007e-14	3	GB43088	LOC408328	elongation factor Tu, mitochondrial	mitochondrial translation elongation factor Tu 1	mEFTu1
GB54753	8.7523e-22	0.504154	0.884	0.525	8.26305e-18	3	GB54753	LOC552678	enolase	Enolase	Eno
GB40305	1.24979e-19	0.453169	0.884	0.505	1.17993e-15	3	GB40305	LOC413891	NADH-ubiquinone oxidoreductase 49 kDa subunit isoform X1	NADH dehydrogenase (ubiquinone) 49 kDa subunit	ND-49
GB40232	7.3324e-13	0.353354	0.878	0.612	6.92251e-09	3	GB40232	LOC409954	peroxiredoxin 1	thioredoxin peroxidase 1	Jafrac1
GB45476	2.08534e-17	0.441267	0.878	0.609	1.96877e-13	3	GB45476	LOC725881	uncharacterized protein LOC725881	NADH dehydrogenase (ubiquinone) B14.5 B subunit	ND-B14.5B
GB515031	7.89153e-09	0.261228	0.878	0.558	7.4504e-05	3	GB51503	LOC409523	mitogen-activated protein kinase 1 isoform X2	rolled	rl
GB40221	4.6969e-26	0.575128	0.878	0.509	4.43434e-22	3	GB40221	LOC551248	tetraspanin-31-A	Tetraspanin 97E	Tsp97E
GB51746	9.91329e-23	0.535838	0.878	0.459	9.35914e-19	3	GB51746	LOC552180	cob(I)yrinic acid a,c-diamide adenosyltransferase, mitochondrial
GB40978	3.07519e-11	0.335921	0.873	0.655	2.90329e-07	3	GB40978	LOC409934	vesicle-associated membrane protein-associated protein B	VAMP-associated protein 33kDa	Vap33
GB48810	1.26454e-14	0.416824	0.873	0.606	1.19385e-10	3	GB48810	LOC410188	60S ribosomal protein L8	Ribosomal protein L8	RpL8
GB43708	7.72117e-12	0.303594	0.873	0.593	7.28955e-08	3	GB43708	LOC551684	ferritin heavy polypeptide-like 17	Ferritin 2 light chain homologue	Fer2LCH
GB52644	2.2849e-19	0.476305	0.873	0.581	2.15718e-15	3	GB52644	LOC726120	ATP synthase-coupling factor 6, mitochondrial	ATP synthase, coupling factor 6	ATPsynCF6
GB45911	9.71843e-21	0.576626	0.873	0.566	9.17517e-17	3	GB45911
GB47281	6.97311e-13	0.383455	0.873	0.55	6.58331e-09	3	GB47281	LOC411769	kinesin heavy chain	Kinesin heavy chain	Khc
GB543841	1.84265e-20	0.483451	0.873	0.541	1.73964e-16	3	GB54384	LOC725315	uncharacterized protein LOC725315 isoform X1	NADH dehydrogenase (ubiquinone) B15 subunit	ND-B15
GB41359	6.31177e-20	0.449917	0.873	0.505	5.95894e-16	3	GB41359	LOC724744	28S ribosomal protein S14, mitochondrial	mitochondrial ribosomal protein S14	mRpS14
GB49313	2.68392e-21	0.447897	0.873	0.484	2.53389e-17	3	GB49313	LOC551325	voltage-dependent anion-selective channel	porin	porin
GB471831	3.9505e-18	0.359524	0.873	0.481	3.72967e-14	3	GB47183	LOC725558	uncharacterized protein LOC725558
GB47310	4.38912e-21	0.449833	0.873	0.442	4.14377e-17	3	GB47310	LOC409531	NECAP-like protein CG9132 isoform X1	-	CG33506
GB41198	3.52104e-09	0.300978	0.867	0.625	3.32421e-05	3	GB41198	LOC410636	CDGSH iron-sulfur domain-containing protein 2 homolog isoform X1	CDGSH iron sulfur domain 2	Cisd2
GB48610	1.17392e-14	0.364106	0.867	0.548	1.10829e-10	3	GB48610	LOC724490
GB50029	2.62546e-17	0.44289	0.862	0.559	2.4787e-13	3	GB50029
GB488401	2.52518e-09	0.293996	0.851	0.622	2.38402e-05	3	GB48840	LOC552709	polypyrimidine tract-binding protein 1 isoform X7	hephaestus	heph
GB442951	9.09687e-13	0.586569	0.851	0.596	8.58835e-09	3	GB44295	LOC411199	sodium-dependent neutral amino acid transporter B(0)AT3	-	CG33506
GB482751	1.04111e-18	0.745132	0.851	0.59	9.82908e-15	3	GB48275	LOC552209	calmodulin-A isoform X2
GB554411	3.43462e-07	0.272908	0.851	0.589	0.00324262	3	GB55441	LOC409164	uncharacterized protein LOC409164 isoform X1	-	CG33506
GB409391	3.78098e-14	0.388621	0.851	0.541	3.56962e-10	3	GB40939	LOC726221	transmembrane protein 14C	-	CG33506
GB456531	3.05267e-09	0.260626	0.851	0.54	2.88203e-05	3	GB45653	LOC726894	membrane magnesium transporter 1	-	CG33506
GB459561	2.72786e-10	0.26307	0.851	0.53	2.57538e-06	3	GB45956	LOC725566	succinate dehydrogenase	Succinate dehydrogenase, subunit D	SdhD
GB465131	3.41588e-22	0.642505	0.851	0.491	3.22493e-18	3	GB46513	LOC725190	protein snail	scratch	scrt
GB54343	1.81166e-14	0.531992	0.845	0.605	1.71038e-10	3	GB54343	LOC552531	10 kDa heat shock protein, mitochondrial	-	CG33506
GB43444	5.96125e-13	0.344672	0.845	0.569	5.62801e-09	3	GB43444	LOC408717	sialomucin core protein 24	visgun	vsg
GB43429	1.82685e-18	0.433409	0.845	0.5	1.72473e-14	3	GB43429	LOC551690	methylosome subunit pICln	icln	icln
GB52753	4.88517e-23	0.542818	0.845	0.48	4.61209e-19	3	GB52753	LOC409549	succinate dehydrogenase cytochrome b560 subunit, mitochondrial	Succinate dehydrogenase, subunit C	SdhC
GB48163	2.33852e-32	0.303462	0.845	0.382	2.2078e-28	3	GB48163	LOC408909	uncharacterized protein LOC408909 isoform X2	NADH dehydrogenase (ubiquinone) 20 kDa subunit	ND-20
GB51994	7.69508e-11	0.282517	0.84	0.532	7.26493e-07	3	GB51994	LOC409831	proteasome subunit beta type-6	Proteasome beta1 subunit	Prosbeta1
GB438221	4.12495e-15	0.435589	0.84	0.527	3.89437e-11	3	GB43822	LOC100576515	protein KRTCAP2 homolog isoform X1	-	CG33506
GB45865	1.24433e-12	0.325412	0.84	0.512	1.17477e-08	3	GB45865
GB42351	8.8231e-17	0.398708	0.84	0.46	8.32989e-13	3	GB42351	LOC725258	very-long-chain 3-oxoacyl-CoA reductase	spidey	spidey
GB46914	1.74893e-18	0.453728	0.834	0.561	1.65116e-14	3	GB46914	uzip	unzipped precursor	unzipped	uzip
GB44056	1.9118e-13	0.327358	0.834	0.507	1.80493e-09	3	GB44056
GB46567	5.9077e-24	0.514752	0.834	0.451	5.57746e-20	3	GB46567	LOC724532	eukaryotic translation initiation factor 1A, X-chromosomal	eukaryotic translation initiation factor 1A	eIF1A
GB40302	3.10818e-33	0.708794	0.834	0.404	2.93443e-29	3	GB40302	LOC411576	phosphoglycerate kinase	Phosphoglycerate kinase	Pgk
GB480971	6.89437e-23	0.271762	0.834	0.344	6.50897e-19	3	GB48097	LOC412818	glutamate receptor ionotropic, NMDA 2B isoform X5	NMDA receptor 2	Nmdar2
GB47431	2.74001e-14	0.396822	0.829	0.545	2.58684e-10	3	GB47431	LOC409910	ras-like GTP-binding protein Rho1 isoform X2	Rho1	Rho1
GB42297	5.44334e-16	0.490563	0.829	0.537	5.13906e-12	3	GB42297	Hsc70-5	heat shock protein cognate 5	Heat shock protein cognate 5	Hsc70-5
GB52684	1.5178e-12	0.357567	0.829	0.531	1.43296e-08	3	GB52684	LOC410120	thioredoxin, mitochondrial	-	CG33506
GB41151	3.7355e-13	0.345668	0.829	0.523	3.52669e-09	3	GB41151	LOC725669	DNA ligase 1	CR6-interacting factor	CRIF
GB47886	3.08675e-19	0.442474	0.829	0.464	2.9142e-15	3	GB47886	LOC724264	NADH dehydrogenase	NADH dehydrogenase (ubiquinone) B14.5 A subunit-like	ND-B14.5AL
GB41733	1.37533e-19	0.414085	0.829	0.461	1.29844e-15	3	GB41733	LOC727026	cytochrome c oxidase copper chaperone	-	CG33506
GB555861	4.61287e-18	0.355329	0.829	0.421	4.35501e-14	3	GB55586
GB482741	6.9866e-51	1.07859	0.829	0.286	6.59605e-47	3	GB48274
GB40461	1.72222e-08	0.283518	0.823	0.554	0.000162595	3	GB40461	LOC409165	calreticulin	Calreticulin	Calr
GB427491	3.0599e-16	0.46426	0.823	0.496	2.88885e-12	3	GB42749	LOC552476	V-type proton ATPase subunit F	Vacuolar H[+] ATPase 14kD subunit 1	Vha14-1
GB49497	1.25441e-15	0.38986	0.823	0.496	1.18429e-11	3	GB49497	LOC551721	V-type proton ATPase subunit B	Vacuolar H[+]-ATPase 55kD subunit	Vha55
GB480521	1.51696e-15	0.407068	0.823	0.473	1.43216e-11	3	GB48052	LOC725263	tumor protein p53-inducible nuclear protein 2 isoform X1	Diabetes and obesity regulated	DOR
GB43482	9.46964e-16	0.401827	0.823	0.457	8.94028e-12	3	GB43482
GB55298	4.65454e-25	0.566021	0.823	0.455	4.39435e-21	3	GB55298
GB51636	8.47676e-28	0.627457	0.823	0.442	8.0029e-24	3	GB51636	LOC725572	ribonuclease kappa-B	Ribonuclease kappa	RNASEK
GB51900	5.65686e-09	0.274579	0.818	0.536	5.34064e-05	3	GB51900	LOC100577300	surfeit locus protein 6 homolog	Surfeit 6	Surf6
GB47829	3.5168e-11	0.33426	0.818	0.518	3.32021e-07	3	GB47829	LOC409359	protein mini spindles isoform X1	mini spindles	msps
GB43218	2.66338e-09	0.291902	0.818	0.505	2.5145e-05	3	GB43218	LOC408322	uncharacterized protein LOC408322
GB41143	4.59526e-16	0.416937	0.818	0.467	4.33839e-12	3	GB41143	LOC551866	NADH dehydrogenase	NADH dehydrogenase (ubiquinone) 39 kDa subunit	ND-39
GB46793	1.83002e-15	0.369863	0.818	0.464	1.72772e-11	3	GB46793	LOC100577000	eukaryotic translation elongation factor 1 epsilon-1	aaRS-interacting multifunctional protein 3	AIMP3
GB51745	1.06258e-13	0.318198	0.818	0.447	1.00318e-09	3	GB51745	LOC413195	alsin	Amyotrophic lateral sclerosis 2	Als2
GB54687	1.02066e-20	0.576643	0.818	0.443	9.63601e-17	3	GB54687	LOC413517	phosphate carrier protein, mitochondrial	Mitochondrial phosphate carrier protein 1	Mpcp1
GB55828	5.36619e-25	0.560907	0.818	0.441	5.06622e-21	3	GB55828
GB51046	2.28704e-15	0.362165	0.812	0.455	2.15919e-11	3	GB51046	LOC410218	probable signal peptidase complex subunit 2	Spase 25-subunit	Spase25
GB51497	9.95267e-12	0.334704	0.807	0.525	9.39632e-08	3	GB51497	LOC551607	DNA-directed RNA polymerase II subunit RPB11	Rpb11	Rpb11
GB48309	2.4416e-13	0.388086	0.807	0.511	2.30512e-09	3	GB48309	LOC552534	uncharacterized protein LOC552534	-	CG33506
GB402661	3.5885e-21	0.526546	0.807	0.457	3.3879e-17	3	GB40266
GB50033	1.93856e-11	0.250387	0.807	0.44	1.8302e-07	3	GB50033
GB44427	1.00616e-11	0.25903	0.807	0.434	9.49914e-08	3	GB44427	LOC727450	putative uncharacterized protein DDB_G0289041
GB506901	1.40391e-16	0.32912	0.807	0.418	1.32543e-12	3	GB50690	LOC726456	unconventional myosin-Va isoform X3	dilute class unconventional myosin	didum
GB45415	2.36519e-22	0.515592	0.807	0.413	2.23298e-18	3	GB45415	LOC409055	V-type proton ATPase subunit H isoform X1	Vacuolar H[+]-ATPase SFD subunit	VhaSFD
GB49365	3.48629e-10	0.312676	0.801	0.532	3.2914e-06	3	GB49365	LOC551695	gamma-secretase subunit pen-2	presenilin enhancer	pen-2
GB52632	3.51042e-14	0.401995	0.801	0.47	3.31419e-10	3	GB52632	LOC552639	acylphosphatase-1	-	CG33506
GB46899	2.69787e-15	0.373367	0.801	0.453	2.54706e-11	3	GB46899	LOC552551	small integral membrane protein 14	-	CG33506
GB451371	7.94413e-17	0.512967	0.801	0.429	7.50006e-13	3	GB45137	LOC552651	stress response protein NST1 isoform X2	stathmin	stai
GB53626	1.04541e-16	0.400993	0.801	0.422	9.86967e-13	3	GB53626	LOC551350	myotrophin	-	CG33506
GB502681	1.29128e-19	0.493097	0.801	0.421	1.2191e-15	3	GB50268	LOC551078	uncharacterized protein LOC551078	NADH dehydrogenase (ubiquinone) 23 kDa subunit	ND-23
GB46375	4.22316e-25	0.516847	0.801	0.409	3.98708e-21	3	GB46375	LOC409920	ubiquitin-conjugating enzyme E2 variant 2	Ubiquitin-conjugating enzyme variant 1A	Uev1A
GB44693	1.54851e-19	0.429538	0.801	0.406	1.46195e-15	3	GB44693	LOC413762	complement component 1 Q subcomponent-binding protein, mitochondrial	P32	P32
GB55434	4.77049e-13	0.370868	0.796	0.498	4.50382e-09	3	GB55434	LOC411765	rab GDP dissociation inhibitor beta	GDP dissociation inhibitor	Gdi
GB54914	1.11133e-19	0.470197	0.796	0.417	1.04921e-15	3	GB54914	LOC724639	COP9 signalosome complex subunit 9	-	CG33506
GB53770	2.29717e-26	0.503889	0.796	0.356	2.16876e-22	3	GB53770	LOC724263	39S ribosomal protein L51, mitochondrial	mitochondrial ribosomal protein L51	mRpL51
GB54301	4.19807e-16	0.468358	0.79	0.475	3.9634e-12	3	GB54301	LOC724827	NADH dehydrogenase	NADH dehydrogenase (ubiquinone) B18 subunit	ND-B18
GB47134	1.18446e-11	0.308693	0.79	0.473	1.11825e-07	3	GB47134	LOC552228	renin receptor isoform X2	ATPase H+ transporting accessory protein 2	ATP6AP2
GB41305	9.3545e-13	0.306886	0.79	0.453	8.83158e-09	3	GB41305	LOC413807	replication factor C subunit 1 isoform X1
GB53333	1.62745e-20	0.495663	0.79	0.431	1.53647e-16	3	GB53333	LOC551093	V-type proton ATPase catalytic subunit A	Vacuolar H[+] ATPase 68 kDa subunit 2	Vha68-2
GB43618	2.7649e-21	0.426949	0.79	0.361	2.61034e-17	3	GB43618	LOC408446	probable aconitate hydratase, mitochondrial isoform X1	Aconitase	Acon
GB51335	4.99865e-24	0.494417	0.79	0.354	4.71922e-20	3	GB51335	LOC551039	dihydrolipoyl dehydrogenase, mitochondrial	-	CG33506
GB54331	9.72783e-27	0.449296	0.79	0.321	9.18404e-23	3	GB54331	LOC552756	cathepsin L1	Cysteine proteinase-1	Cp1
GB46503	6.07341e-13	0.398917	0.785	0.523	5.73391e-09	3	GB46503	LOC724625	DNA-directed RNA polymerases I, II, and III subunit RPABC5	Rpb10	Rpb10
GB53881	5.52245e-11	0.314363	0.785	0.486	5.21375e-07	3	GB53881	Chmp1	chromatin modifying protein 1	Charged multivesicular body protein 1	Chmp1
GB50519	1.41755e-10	0.271567	0.785	0.468	1.33831e-06	3	GB50519	LOC412554	transmembrane emp24 domain-containing protein eca	eclair	eca
GB52685	5.81707e-14	0.341541	0.785	0.42	5.49189e-10	3	GB52685	LOC100576195	protein ccsmst1 isoform X2	-	CG33506
GB45740	1.67931e-16	0.32789	0.785	0.391	1.58543e-12	3	GB45740	LOC727014	39S ribosomal protein L40, mitochondrial	mitochondrial ribosomal protein L40	mRpL40
GB515911	2.62793e-29	0.493677	0.785	0.318	2.48103e-25	3	GB51591	LOC550724	3-hydroxy-3-methylglutaryl-coenzyme A reductase isoform X1	HMG Coenzyme A reductase	Hmgcr
GB40113	2.98821e-10	0.293054	0.779	0.468	2.82117e-06	3	GB40113	LOC408433	UBX domain-containing protein 4	-	CG33506
GB48268	4.21059e-12	0.30389	0.779	0.45	3.97522e-08	3	GB48268
GB42778	1.89082e-09	0.258074	0.773	0.461	1.78512e-05	3	GB42778	LOC552529	U6 snRNA-associated Sm-like protein LSm4	-	CG33506
GB51005	5.35128e-12	0.259324	0.773	0.417	5.05215e-08	3	GB51005	LOC414027	N-alpha-acetyltransferase 20 isoform X1	N(alpha)-acetyltransferase 20 A	Naa20A
GB50601	2.0007e-17	0.439111	0.768	0.424	1.88886e-13	3	GB50601	LOC551861	ATP synthase subunit e, mitochondrial	ATP synthase, subunit E	ATPsynE
GB46962	8.24271e-15	0.345873	0.768	0.41	7.78194e-11	3	GB46962	LOC551916	SH3 domain-binding glutamic acid-rich protein homolog isoform X2	Sh3beta	Sh3beta
GB44608	3.54918e-22	0.495819	0.768	0.402	3.35078e-18	3	GB44608	LOC725797	NADH dehydrogenase	NADH dehydrogenase (ubiquinone) B12 subunit	ND-B12
GB46977	6.52475e-17	0.363949	0.768	0.386	6.16002e-13	3	GB46977	LOC551414	probable 18S rRNA (guanine-N(7))-methyltransferase	-	CG33506
GB470751	1.04794e-26	0.635548	0.768	0.334	9.89364e-23	3	GB47075	LOC409185	uncharacterized protein LOC409185
GB457161	3.27064e-13	0.32162	0.762	0.403	3.08781e-09	3	GB45716	LOC410098	WD repeat and FYVE domain-containing protein 2	WD repeat and FYVE domain containing 2	Wdfy2
GB539761	4.29678e-19	0.334414	0.762	0.387	4.05659e-15	3	GB53976	LOC410756	regulating synaptic membrane exocytosis protein 1 isoform X1	Fife	Fife
GB52728	2.24206e-12	0.305445	0.757	0.421	2.11673e-08	3	GB52728	LOC551944	prohibitin-2	Prohibitin 2	Phb2
GB53270	1.90609e-22	0.412365	0.751	0.332	1.79954e-18	3	GB53270	LOC412642	UPF0428 protein CXorf56 homolog	-	CG33506
GB54216	1.03307e-09	0.252973	0.746	0.45	9.75326e-06	3	GB54216	LOC550686	ATP-citrate synthase	ATP citrate lyase	ATPCL
GB48837	2.53898e-10	0.27165	0.746	0.429	2.39705e-06	3	GB48837	LOC409784	uncharacterized protein LOC409784 isoform X2	-	CG33506
GB54211	1.13985e-15	0.402559	0.746	0.41	1.07613e-11	3	GB54211	LOC551882	protein dj-1beta	dj-1beta	dj-1beta
GB52879	1.81556e-15	0.381218	0.746	0.399	1.71407e-11	3	GB52879	LOC412994	octopamine receptor beta-3R isoform X2	Octopamine beta3 receptor	Octbeta3R
GB493731	3.32224e-14	0.319919	0.746	0.382	3.13653e-10	3	GB49373	LOC552265	rho GTPase-activating protein 32	Cd GTPase activating protein-related	CdGAPr
GB51727	2.78254e-10	0.28968	0.74	0.44	2.62699e-06	3	GB51727	LOC551720	activator of 90 kDa heat shock protein ATPase homolog 1	-	CG33506
GB451501	1.06741e-12	0.323228	0.74	0.415	1.00775e-08	3	GB45150	Ac3	adenylate cyclase 3	Adenylate cyclase 3	Ac3
GB489431	4.16346e-15	0.396122	0.74	0.388	3.93072e-11	3	GB48943	LOC552128	isocitrate dehydrogenase	Isocitrate dehydrogenase 3b	Idh3b
GB473671	5.60319e-14	0.293268	0.74	0.386	5.28997e-10	3	GB47367
GB505101	3.11797e-17	0.372237	0.74	0.375	2.94368e-13	3	GB50510	LOC409674	uncharacterized protein LOC409674 isoform X1	-	CG33506
GB45099	1.67463e-27	0.498766	0.74	0.285	1.58101e-23	3	GB45099	Sod2	superoxide dismutase 2, mitochondrial	Superoxide dismutase 2 (Mn)	Sod2
GB497571	1.37946e-57	0.735102	0.74	0.187	1.30235e-53	3	GB49757	Fabp	FABP-like protein	fatty acid binding protein	fabp
GB43285	7.13369e-12	0.372426	0.735	0.436	6.73491e-08	3	GB43285	LOC411599	uridine phosphorylase 1 isoform X2	-	CG33506
GB50944	1.19613e-11	0.29281	0.735	0.42	1.12926e-07	3	GB50944	LOC410172	translocating chain-associated membrane protein 1-like 1	TRAM	TRAM
GB50044	6.24336e-11	0.268141	0.735	0.411	5.89436e-07	3	GB50044	LOC552827	probable small nuclear ribonucleoprotein G	Small nuclear ribonucleoprotein G	SNRPG
GB42526	4.17193e-12	0.3069	0.735	0.409	3.93872e-08	3	GB42526	LOC408950	malate dehydrogenase, mitochondrial	Malate dehydrogenase 2	Mdh2
GB46369	2.51599e-14	0.427209	0.735	0.406	2.37535e-10	3	GB46369	LOC413605	cytochrome c1, heme protein, mitochondrial isoform X2	Cytochrome c1	Cyt-c1
GB54227	1.77691e-11	0.264471	0.735	0.403	1.67758e-07	3	GB54227	LOC410223	phosducin-like protein	-	CG33506
GB51251	1.48026e-11	0.284572	0.735	0.397	1.39751e-07	3	GB51251	LOC552448	ADP-ribosylation factor-like protein 8B-A	ADP ribosylation factor-like 8	Arl8
GB42281	3.20189e-13	0.336639	0.735	0.395	3.02291e-09	3	GB42281	LOC551931	ethanolamine-phosphate cytidylyltransferase isoform X2	Phosphoethanolamine cytidylyltransferase	Pect
GB42881	3.02695e-14	0.293953	0.735	0.359	2.85775e-10	3	GB42881	LOC409004	ras-related protein Rab6 isoform X2	Rab6	Rab6
GB55595	3.94611e-18	0.394837	0.735	0.354	3.72552e-14	3	GB55595	LOC408675	probable 39S ribosomal protein L24, mitochondrial	mitochondrial ribosomal protein L24	mRpL24
GB42863	1.03242e-17	0.355009	0.735	0.347	9.74712e-14	3	GB42863
GB44943	2.05382e-24	0.423402	0.735	0.302	1.93902e-20	3	GB44943	LOC409152	NCK-interacting protein with SH3 domain isoform X1	-	CG33506
GB43540	1.33676e-21	0.455399	0.729	0.345	1.26204e-17	3	GB43540	LOC552071	pentatricopeptide repeat-containing protein 2, mitochondrial
GB51204	6.82272e-19	0.377442	0.729	0.338	6.44133e-15	3	GB51204	LOC552306	male-enhanced antigen 1	-	CG33506
GB450351	4.50612e-30	0.636661	0.729	0.286	4.25423e-26	3	GB45035	LOC726896	zinc finger and BTB domain-containing protein 47	-	CG33506
GB50230	1.31211e-30	0.534935	0.729	0.278	1.23876e-26	3	GB50230	LOC552410	V-type proton ATPase subunit e 2	Vacuolar H[+] ATPase M9.7 subunit a	VhaM9.7-a
GB41362	4.30438e-38	0.628775	0.729	0.252	4.06377e-34	3	GB41362	LOC413686	H/ACA ribonucleoprotein complex subunit 1	-	CG33506
GB50302	1.2934e-10	0.286838	0.724	0.43	1.2211e-06	3	GB50302	LOC411091	RNA-binding protein 34	-	CG33506
GB50555	1.071e-17	0.487629	0.724	0.395	1.01114e-13	3	GB50555	Tpx-3	thioredoxin peroxidase 3 isoform 1	Peroxiredoxin 3	Prx3
GB422341	7.91655e-19	0.383636	0.724	0.341	7.47402e-15	3	GB42234	LOC410690	haloacid dehalogenase-like hydrolase domain-containing 5
GB53188	6.73923e-27	0.495241	0.724	0.289	6.36251e-23	3	GB53188	LOC414038	protein ABHD11 isoform X1	-	CG33506
GB50074	4.74818e-07	0.272539	0.718	0.48	0.00448276	3	GB50074	LOC409318	Kv channel-interacting protein 2 isoform X4
GB42398	3.21282e-11	0.291939	0.718	0.405	3.03323e-07	3	GB42398	LOC409793	NADH dehydrogenase	NADH dehydrogenase (ubiquinone) 24 kDa subunit	ND-24
GB41818	5.44445e-12	0.34403	0.718	0.393	5.14011e-08	3	GB41818	LOC411272	putative acyl-CoA-binding protein	Acyl-CoA binding protein 1	Acbp1
GB50663	4.34974e-15	0.3755	0.718	0.374	4.10659e-11	3	GB50663	LOC408412	protein l(2)37Cc	lethal (2) 37Cc	l(2)37Cc
GB42615	2.30329e-10	0.276763	0.713	0.402	2.17454e-06	3	GB42615
GB40801	5.75781e-14	0.386698	0.713	0.396	5.43595e-10	3	GB40801	LOC551974	thioredoxin-like protein 4A	Dim1	Dim1
GB53086	1.16788e-14	0.503188	0.713	0.39	1.1026e-10	3	GB53086	LOC409773	alcohol dehydrogenase class-3	Formaldehyde dehydrogenase	Fdh
GB49830	2.96159e-13	0.316409	0.713	0.375	2.79603e-09	3	GB49830	LOC725084	uncharacterized protein LOC725084	Fire exit	Fie
GB55528	6.25416e-13	0.290755	0.713	0.369	5.90455e-09	3	GB55528	LOC552319	26S proteasome non-ATPase regulatory subunit 6	Regulatory particle non-ATPase 7	Rpn7
GB55708	2.17844e-21	0.42499	0.713	0.316	2.05667e-17	3	GB55708	LOC551660	NADH dehydrogenase	NADH dehydrogenase (ubiquinone) ASHI subunit	ND-ASHI
GB41573	1.96375e-14	0.38265	0.707	0.381	1.85398e-10	3	GB41573
GB44173	4.27089e-13	0.308175	0.707	0.36	4.03214e-09	3	GB44173	LOC724346	protein cornichon homolog 4	cornichon related	cnir
GB54689	3.6077e-16	0.336394	0.707	0.342	3.40603e-12	3	GB54689	LOC552258	hippocampus abundant transcript 1 protein isoform X2	-	CG33506
GB42654	3.90434e-21	0.427009	0.707	0.316	3.68609e-17	3	GB42654	LOC409320	leucine carboxyl methyltransferase 1	-	CG33506
GB489731	2.01908e-16	0.319252	0.707	0.311	1.90621e-12	3	GB48973	LOC409748	protein kinase C and casein kinase substrate in neurons protein 2 isoform X1	Syndapin	Synd
GB500651	1.17288e-12	0.446688	0.702	0.429	1.10732e-08	3	GB50065	LOC100576569	uncharacterized protein LOC100576569	-	CG33506
GB48634	2.52706e-15	0.338649	0.702	0.352	2.3858e-11	3	GB48634	LOC726269	probable phospholipid hydroperoxide glutathione peroxidase
GB43537	6.66166e-25	0.515912	0.702	0.3	6.28928e-21	3	GB43537	LOC725291	probable 28S ribosomal protein S16, mitochondrial	mitochondrial ribosomal protein S16	mRpS16
GB43161	1.83493e-28	0.447147	0.702	0.252	1.73236e-24	3	GB43161	LOC551528	thymosin beta isoform X1	ciboulot	cib
GB41774	2.12001e-16	0.340759	0.696	0.334	2.00151e-12	3	GB41774	LOC100577727	protein MANBAL	-	CG33506
GB47803	2.96432e-19	0.443049	0.696	0.332	2.79861e-15	3	GB47803	LOC409066	pyridoxine-5\'-phosphate oxidase	sugarlethal	sgll
GB49960	8.87963e-14	0.396976	0.691	0.378	8.38326e-10	3	GB49960	LOC100379261	uncharacterized protein LOC100379261
GB41715	2.76538e-15	0.442491	0.691	0.369	2.6108e-11	3	GB41715	LOC552671	cytochrome b-c1 complex subunit 2, mitochondrial	Ubiquinol-cytochrome c reductase core protein 2	UQCR-C2
GB48335	2.14316e-16	0.428337	0.691	0.348	2.02336e-12	3	GB48335
GB55683	8.64908e-14	0.284538	0.691	0.331	8.1656e-10	3	GB55683	LOC551742	MICOS complex subunit MIC25 isoform X1	Coiled-coil-helix-coiled-coil-helix domain containing 3	Chchd3
GB52889	4.64966e-17	0.409911	0.691	0.318	4.38975e-13	3	GB52889	LOC100576967	histone deacetylase complex subunit SAP18	Bicoid interacting protein 1	Bin1
GB442541	4.58314e-18	0.289433	0.691	0.295	4.32694e-14	3	GB44254	LOC411586	GAS2-like protein pickled eggs isoform X1	pickled eggs	pigs
GB40541	1.63313e-06	0.364377	0.685	0.45	0.0154183	3	GB40541	LOC409089	vesicular inhibitory amino acid transporter	Vesicular GABA Transporter	VGAT
GB45350	3.41952e-10	0.259862	0.68	0.373	3.22837e-06	3	GB45350	LOC552267	zinc finger CCCH domain-containing protein 10
GB52256	3.56661e-13	0.308671	0.68	0.348	3.36724e-09	3	GB52256	LOC552241	60S ribosomal protein L5	Ribosomal protein L5	RpL5
GB53360	7.21488e-22	0.376958	0.68	0.275	6.81156e-18	3	GB53360	LOC411295	V-type proton ATPase subunit D 1	Vacuolar H[+] ATPase 36kD subunit 1	Vha36-1
GB54344	1.05835e-11	0.260081	0.674	0.347	9.99187e-08	3	GB54344	LOC409951	39S ribosomal protein L20, mitochondrial	mitochondrial ribosomal protein L20	mRpL20
GB54298	7.99355e-16	0.402006	0.674	0.332	7.54671e-12	3	GB54298	LOC551844	stromal cell-derived factor 2-like protein 1	-	CG33506
GB443681	5.27915e-13	0.251854	0.674	0.318	4.98404e-09	3	GB44368	LOC550970	lysophosphatidylcholine acyltransferase isoform X1	Lysophosphatidylcholine acyltransferase	LPCAT
GB48176	1.94321e-21	0.447686	0.674	0.293	1.83459e-17	3	GB48176	LOC551293	telomere length and silencing protein 1 homolog isoform X1	-	CG33506
GB43184	2.64241e-11	0.300556	0.669	0.344	2.4947e-07	3	GB43184	LOC413429	acid phosphatase type 7	-	CG33506
GB45712	5.84649e-14	0.318715	0.669	0.334	5.51968e-10	3	GB45712	LOC726569	mitochondrial import inner membrane translocase subunit Tim21	-	CG33506
GB53037	5.12396e-25	0.412394	0.669	0.254	4.83753e-21	3	GB53037	LOC411677	mitochondrial pyruvate carrier 1	Mitochondrial pyruvate carrier	Mpc1
GB55625	4.74766e-10	0.281864	0.663	0.371	4.48227e-06	3	GB55625	LOC550738	NEDD4 family-interacting protein 1-like	Nedd4 family interacting protein	Ndfip
GB50012	6.7997e-18	0.730381	0.663	0.36	6.4196e-14	3	GB50012	LOC726323	uncharacterized protein LOC726323 isoform X1
GB53090	2.94643e-11	0.254313	0.663	0.342	2.78173e-07	3	GB53090
GB41694	7.12389e-14	0.317252	0.663	0.327	6.72567e-10	3	GB41694	LOC410570	85/88 kDa calcium-independent phospholipase A2	calcium-independent phospholipase A2 VIA	iPLA2-VIA
GB43449	2.24491e-16	0.393265	0.663	0.32	2.11942e-12	3	GB43449	LOC725743	signal recognition particle 9 kDa protein	Signal recognition particle protein 9	Srp9
GB433751	6.10899e-43	0.577716	0.663	0.165	5.7675e-39	3	GB43375	LOC727308	ephrin-B2	Ephrin	Ephrin
GB497731	8.8088e-08	0.262251	0.657	0.402	0.000831639	3	GB49773	LOC408686	sequestosome-1	refractory to sigma P	ref(2)P
GB53222	5.18482e-13	0.297614	0.657	0.342	4.89499e-09	3	GB53222	LOC408621	ER membrane protein complex subunit 7	-	CG33506
GB48104	1.6424e-12	0.327053	0.657	0.339	1.55059e-08	3	GB48104	LOC726164	uncharacterized protein CG1161	-	CG33506
GB52255	1.04084e-11	0.302729	0.657	0.336	9.82653e-08	3	GB52255	LOC552175	mitochondrial-processing peptidase subunit alpha	-	CG33506
GB48818	1.49546e-12	0.290652	0.657	0.333	1.41187e-08	3	GB48818
GB50943	1.46611e-14	0.287991	0.657	0.305	1.38416e-10	3	GB50943	LOC724724	ATP-dependent 6-phosphofructokinase isoform X6	Phosphofructokinase	Pfk
GB53727	6.98578e-16	0.317045	0.657	0.301	6.59528e-12	3	GB53727	LOC551169	succinate dehydrogenase	Succinate dehydrogenase, subunit B (iron-sulfur)	SdhB
GB463211	1.1157e-25	0.379786	0.657	0.234	1.05333e-21	3	GB46321	LOC552370	neurofibromin	Neurofibromin 1	Nf1
GB40141	2.1064e-25	0.402177	0.657	0.231	1.98865e-21	3	GB40141	LOC410451	venom serine carboxypeptidase precursor	-	CG33506
GB54423	2.14863e-34	0.600425	0.657	0.219	2.02853e-30	3	GB54423	LOC551958	uncharacterized protein LOC551958	Succinyl-coenzyme A synthetase beta subunit, ADP-forming	ScsbetaA
GB51003	2.46978e-11	0.281515	0.652	0.35	2.33172e-07	3	GB51003	LOC100576945	uncharacterized protein LOC100576945
GB49097	7.056e-17	0.477502	0.652	0.331	6.66157e-13	3	GB49097	LOC100576467	14 kDa phosphohistidine phosphatase	janus A	janA
GB42821	1.21121e-12	0.262482	0.652	0.33	1.14351e-08	3	GB42821	LOC552403	mediator of RNA polymerase II transcription subunit 10	Mediator complex subunit 10	MED10
GB52454	3.59391e-13	0.303615	0.652	0.32	3.39301e-09	3	GB52454	LOC413186	mitochondrial pyruvate carrier 3	-	CG33506
GB49837	4.51541e-16	0.308599	0.652	0.302	4.263e-12	3	GB49837	LOC412972	WD repeat domain phosphoinositide-interacting protein 3	-	CG33506
GB51624	4.46181e-19	0.399335	0.652	0.295	4.2124e-15	3	GB51624	LOC551584	probable 28S ribosomal protein S6, mitochondrial	mitochondrial ribosomal protein S6	mRpS6
GB52587	9.22055e-20	0.378551	0.652	0.272	8.70512e-16	3	GB52587	LOC724630	transmembrane protein 230 isoform X1	-	CG33506
GB41761	2.33586e-27	0.481086	0.652	0.236	2.20529e-23	3	GB41761	LOC726212	25S rRNA (cytosine-C(5))-methyltransferase nop2	-	CG33506
GB53707	6.33414e-14	0.28649	0.646	0.306	5.98007e-10	3	GB53707	LOC552539	density-regulated protein homolog isoform X1	Density regulated protein	DENR
GB47817	2.14945e-13	0.25076	0.646	0.295	2.02929e-09	3	GB47817	LOC726025	uncharacterized protein LOC726025
GB51118	1.52277e-15	0.293347	0.646	0.288	1.43764e-11	3	GB51118	LOC725538	28S ribosomal protein S28, mitochondrial	mitochondrial ribosomal protein S28	mRpS28
GB55872	1.76583e-17	0.346246	0.646	0.284	1.66712e-13	3	GB55872	LOC100577027	DNA repair protein XRCC1	XRCC1	XRCC1
GB516851	1.54265e-24	0.388335	0.646	0.231	1.45642e-20	3	GB51685	LOC100577676	E3 ubiquitin-protein ligase TRAIP, partial	no poles	nopo
GB40546	1.12412e-13	0.281426	0.641	0.306	1.06128e-09	3	GB40546
GB54916	1.04731e-13	0.285127	0.641	0.302	9.88761e-10	3	GB54916	LOC409886	protein Mo25 isoform X1	Mo25	Mo25
GB47500	2.57459e-20	0.417383	0.641	0.268	2.43067e-16	3	GB47500	LOC410022	mitochondrial-processing peptidase subunit beta	Ubiquinol-cytochrome c reductase core protein 1	UQCR-C1
GB47815	2.46418e-21	0.344437	0.641	0.244	2.32643e-17	3	GB47815	LOC408860	haloacid dehalogenase-like hydrolase domain-containing protein 2	-	CG33506
GB48552	7.14311e-10	0.252416	0.635	0.352	6.74381e-06	3	GB48552	LOC552645	mesencephalic astrocyte-derived neurotrophic factor homolog	Mesencephalic astrocyte-derived neurotrophic factor	Manf
GB53518	1.05677e-11	0.284516	0.635	0.332	9.97701e-08	3	GB53518	LOC412984	39S ribosomal protein S30, mitochondrial	mitochondrial ribosomal protein S30	mRpS30
GB44503	2.93962e-11	0.2592	0.635	0.325	2.77529e-07	3	GB44503	LOC727423	uncharacterized protein LOC727423
GB45523	2.32823e-13	0.302378	0.635	0.322	2.19808e-09	3	GB45523
GB48781	1.25339e-12	0.258698	0.635	0.304	1.18332e-08	3	GB48781	LOC725049	nuclear nucleic acid-binding protein C1D
GB54474	3.83546e-17	0.35992	0.635	0.284	3.62106e-13	3	GB54474	LOC413005	protein NDRG3 isoform X6	Misexpression suppressor of KSR 2	MESK2
GB47473	3.95135e-22	0.444641	0.635	0.268	3.73047e-18	3	GB47473
GB50085	2.68735e-24	0.426566	0.635	0.24	2.53712e-20	3	GB50085
GB53033	4.36974e-14	0.261345	0.63	0.29	4.12547e-10	3	GB53033	LOC724741	lipase maturation factor 2
GB497681	3.32464e-13	0.263676	0.63	0.29	3.1388e-09	3	GB49768	LOC551914	actin-like protein 6B
GB51838	8.11509e-11	0.264107	0.624	0.325	7.66146e-07	3	GB51838	LOC552650	uncharacterized protein LOC552650	-	CG33506
GB48086	6.1339e-12	0.260036	0.624	0.301	5.79102e-08	3	GB48086	LOC551512	uncharacterized protein LOC551512	Proline-rich Akt substrate 40 kDa	PRAS40
GB49443	9.72065e-16	0.369997	0.624	0.285	9.17727e-12	3	GB49443	LOC409378	uncharacterized protein LOC409378	Sarcoglycan beta	Scgbeta
GB50413	3.93372e-17	0.292507	0.624	0.26	3.71383e-13	3	GB50413	LOC100576514	FAST kinase domain-containing protein 4	-	CG33506
GB511741	8.93588e-26	0.56555	0.624	0.233	8.43637e-22	3	GB51174	LOC408280	uncharacterized protein LOC408280
GB52468	2.3052e-18	0.37606	0.619	0.275	2.17634e-14	3	GB52468	LOC726747	cytochrome b-c1 complex subunit 8	Ubiquinol-cytochrome c reductase ubiquinone-binding protein	UQCR-Q
GB43643	1.74766e-21	0.300712	0.619	0.22	1.64996e-17	3	GB43643	LOC408449	thyrotroph embryonic factor isoform X3	PAR-domain protein 1	Pdp1
GB55096	2.05761e-32	0.621424	0.619	0.211	1.94259e-28	3	GB55096	LOC411813	NADP-dependent malic enzyme isoform X2	Malic enzyme	Men
GB474991	8.00764e-50	0.801253	0.619	0.137	7.56001e-46	3	GB47499	LOC410021	protein Skeletor, isoforms B/C isoform X1	-	CG33506
GB44960	5.81138e-14	0.270252	0.613	0.28	5.48652e-10	3	GB44960	LOC726301	actin-related protein 2/3 complex subunit 4	Actin-related protein 2/3 complex, subunit 4	Arpc4
GB46732	7.46776e-21	0.390906	0.613	0.249	7.05031e-17	3	GB46732	LOC411892	V-type proton ATPase subunit C isoform X2	Vacuolar H[+] ATPase 44kD subunit	Vha44
GB45153	3.83934e-19	0.353673	0.613	0.245	3.62472e-15	3	GB45153	LOC408367	NADH dehydrogenase	NADH dehydrogenase (ubiquinone) 51 kDa subunit	ND-51
GB41867	7.98465e-24	0.474906	0.613	0.232	7.53831e-20	3	GB41867	LOC412150	endoplasmin	Glycoprotein 93	Gp93
GB55014	5.21691e-24	0.378251	0.613	0.222	4.92528e-20	3	GB55014	LOC409126	ras-related protein Rab-2	Rab2	Rab2
GB41252	7.89269e-24	0.39112	0.613	0.217	7.45148e-20	3	GB41252	LOC724559	cell cycle checkpoint protein RAD17	Rad17	Rad17
GB40460	1.66206e-22	0.295852	0.613	0.217	1.56915e-18	3	GB40460	LOC409150	probable enoyl-CoA hydratase, mitochondrial	Enoyl-CoA hydratase, short chain 1	Echs1
GB440301	9.66482e-25	0.357821	0.613	0.211	9.12456e-21	3	GB44030	LOC726045	apoptosis-resistant E3 ubiquitin protein ligase 1 isoform X1	-	CG33506
GB45906	4.40682e-42	1.16504	0.613	0.171	4.16048e-38	3	GB45906	LOC410087	uncharacterized protein LOC410087
GB48259	2.76036e-13	0.270342	0.608	0.282	2.60605e-09	3	GB48259
GB45496	1.28353e-17	0.412393	0.608	0.273	1.21178e-13	3	GB45496	LOC725980	28S ribosomal protein S36, mitochondrial	-	CG33506
GB53302	7.04035e-18	0.359269	0.608	0.25	6.6468e-14	3	GB53302	LOC552778	mini-chromosome maintenance complex-binding protein	-	CG33506
GB47884	2.82289e-33	0.454675	0.608	0.179	2.66509e-29	3	GB47884	LOC100577931	TELO2-interacting protein 2
GB41737	5.3849e-13	0.27567	0.602	0.284	5.08388e-09	3	GB41737	LOC410547	pre-mRNA-splicing factor Syf2	-	CG33506
GB40032	7.70648e-14	0.30064	0.602	0.279	7.27569e-10	3	GB40032	LOC550996	rRNA-processing protein UTP23 homolog	-	CG33506
GB50589	3.52008e-12	0.289412	0.597	0.3	3.32331e-08	3	GB50589	LOC552123	DDRGK domain-containing protein 1	-	CG33506
GB41148	2.42156e-14	0.266754	0.597	0.262	2.28619e-10	3	GB41148	LOC413293	anaphase-promoting complex subunit 10	Anaphase Promoting Complex subunit 10	APC10
GB537901	1.12397e-16	0.282138	0.597	0.252	1.06114e-12	3	GB53790	LOC408945	sorting nexin-27 isoform X2	-	CG33506
GB40308	4.68919e-18	0.346965	0.597	0.243	4.42706e-14	3	GB40308	LOC409521	hsp70-binding protein 1	-	CG33506
GB49117	2.7609e-10	0.281938	0.591	0.309	2.60656e-06	3	GB49117	Hsc70-3	heat shock protein cognate 3 precursor	Heat shock 70-kDa protein cognate 3	Hsc70-3
GB44129	1.35275e-14	0.303668	0.591	0.266	1.27713e-10	3	GB44129	LOC726378	anaphase-promoting complex subunit 11	lemming A	lmgA
GB42723	8.46863e-17	0.309858	0.591	0.249	7.99524e-13	3	GB42723	LOC411924	probable 28S ribosomal protein S25, mitochondrial	mitochondrial ribosomal protein S25	mRpS25
GB45024	5.71064e-26	0.504351	0.591	0.212	5.39142e-22	3	GB45024	LOC552460	transmembrane protein 18	Transmembrane protein 18	Tmem18
GB527671	5.70794e-23	0.359376	0.591	0.206	5.38887e-19	3	GB52767	LOC100576805	chromatin assembly factor 1 subunit A-B isoform X1	-	CG33506
GB52073	5.71937e-10	0.25658	0.586	0.306	5.39966e-06	3	GB52073	LOC410059	probable citrate synthase 2, mitochondrial	knockdown	kdn
GB49943	2.40598e-15	0.318092	0.586	0.257	2.27149e-11	3	GB49943	LOC409550	eukaryotic translation initiation factor 3 subunit D	eukaryotic translation initiation factor 3 subunit d1	eIF3d1
GB51224	1.63822e-16	0.268499	0.586	0.238	1.54664e-12	3	GB51224	LOC726498	mitochondrial import inner membrane translocase subunit Tim8	Tim8	Tim8
GB45820	1.57091e-17	0.288335	0.586	0.231	1.48309e-13	3	GB45820	LOC409103	protoheme IX farnesyltransferase, mitochondrial	-	CG33506
GB54296	1.63282e-18	0.318491	0.586	0.229	1.54155e-14	3	GB54296	LOC724241	N-alpha-acetyltransferase 38-B, NatC auxiliary subunit	Sabbat	Sbat
GB44761	5.65572e-33	0.438955	0.586	0.168	5.33956e-29	3	GB44761	LOC552473	USP6 N-terminal-like protein isoform X2	Related to the N terminus of tre oncogene	RN-tre
GB45978	3.43781e-36	0.552603	0.586	0.162	3.24563e-32	3	GB45978	LOC551652	dynein light chain Tctex-type 1	Dynein light chain 90F	Dlc90F
GB46987	3.6066e-11	0.259905	0.58	0.284	3.40499e-07	3	GB46987	LOC100576438	uncharacterized protein LOC100576438
GB45037	3.59532e-10	0.262423	0.575	0.292	3.39435e-06	3	GB45037	LOC408355	endoribonuclease LACTB2 isoform X1	-	CG33506
GB51623	2.60745e-12	0.250988	0.575	0.277	2.4617e-08	3	GB51623	LOC410676	adenylate kinase isoenzyme 6	Adenylate kinase 6	Ak6
GB52801	5.05021e-17	0.33935	0.575	0.246	4.76791e-13	3	GB52801	LOC409276	phosphatidylinositol 5-phosphate 4-kinase type-2 alpha isoform X2	Phosphatidylinositol 5-phosphate 4-kinase	PIP4K
GB41157	3.41462e-19	0.315053	0.575	0.223	3.22375e-15	3	GB41157	LOC100577982	RPII140-upstream gene protein	upstream of RpII140	140up
GB49417	7.56916e-15	0.259579	0.569	0.24	7.14604e-11	3	GB49417	LOC727612	PITH domain-containing protein GA19395	-	CG33506
GB41068	1.59383e-16	0.296561	0.569	0.236	1.50473e-12	3	GB41068	LOC409926	39S ribosomal protein L12, mitochondrial	mitochondrial ribosomal protein L12	mRpL12
GB42170	3.52321e-16	0.27011	0.569	0.233	3.32627e-12	3	GB42170	LOC551646	myb-like protein X
GB53580	1.52921e-22	0.30037	0.569	0.192	1.44373e-18	3	GB53580	LOC412985	guanine nucleotide-binding protein-like 1	Nucleostemin 4	Ns4
GB40395	2.32087e-10	0.257104	0.564	0.284	2.19113e-06	3	GB40395	LOC409026	transmembrane emp24 domain-containing protein bai	baiser	bai
GB41836	1.09538e-30	0.367929	0.564	0.155	1.03415e-26	3	GB41836	LOC413462	cyclin-G-associated kinase	auxilin	aux
GB52497	4.35175e-18	0.333619	0.558	0.221	4.10849e-14	3	GB52497	LOC413845	mitochondrial import receptor subunit TOM20 homolog	Translocase of outer membrane 20	Tom20
GB42721	5.34384e-17	0.266164	0.558	0.22	5.04512e-13	3	GB42721	LOC725136	aspartate--tRNA ligase, mitochondrial	Aspartyl-tRNA synthetase, mitochondrial	AspRS-m
GB49495	1.82123e-20	0.267894	0.552	0.192	1.71943e-16	3	GB49495	LOC552109	cytosol aminopeptidase isoform X3	Sperm-Leucylaminopeptidase 2	S-Lap2
GB41267	2.53531e-14	0.251551	0.547	0.237	2.39359e-10	3	GB41267	LOC552802	COX assembly mitochondrial protein homolog	-	CG33506
GB47552	5.18246e-16	0.293791	0.547	0.227	4.89276e-12	3	GB47552	LOC413121	39S ribosomal protein L22, mitochondrial isoform X1	mitochondrial ribosomal protein L22	mRpL22
GB451391	9.19803e-53	0.936113	0.547	0.1	8.68386e-49	3	GB45139	LOC726903	uncharacterized protein LOC726903
GB53671	5.77295e-19	0.313761	0.541	0.199	5.45024e-15	3	GB53671
GB53650	6.32918e-16	0.261977	0.536	0.213	5.97538e-12	3	GB53650	LOC551041	glycerol kinase isoform X2	Glycerol kinase 1	Gk1
GB52673	1.53679e-18	0.355552	0.536	0.203	1.45089e-14	3	GB52673	LOC100577816	gamma-tubulin complex component 6 isoform X2	Grip163	Grip163
GB44590	5.78559e-25	0.665968	0.536	0.184	5.46217e-21	3	GB44590	LOC726101	uncharacterized protein LOC726101
GB48824	2.96992e-23	0.361494	0.536	0.175	2.8039e-19	3	GB48824	LOC724715	lisH domain-containing protein FOPNL isoform X1
GB45092	5.54835e-54	1.13006	0.536	0.101	5.23819e-50	3	GB45092	LOC100577879	carbonic anhydrase-related protein 10 isoform X1	-	CG33506
GB53943	1.35744e-20	0.351478	0.53	0.19	1.28156e-16	3	GB53943	LOC724794	multifunctional methyltransferase subunit TRM112-like protein	-	CG33506
GB509251	5.39141e-21	0.28798	0.53	0.181	5.09003e-17	3	GB50925	LOC726977	prostaglandin E synthase 2 isoform X1	Suppressor of ref(2)P sterility	Su(P)
GB41510	2.22404e-29	0.45966	0.53	0.154	2.09972e-25	3	GB41510	LOC100578266	probable deoxyhypusine synthase isoform X1	-	CG33506
GB402431	6.11519e-31	0.440773	0.53	0.141	5.77335e-27	3	GB40243	LOC409257	uncharacterized protein LOC409257 isoform X1
GB47181	1.16213e-13	0.265231	0.525	0.227	1.09717e-09	3	GB47181	LOC727599	NADH dehydrogenase	NADH dehydrogenase (ubiquinone) 18 kDa subunit	ND-18
GB46777	4.69983e-24	0.305775	0.525	0.163	4.43711e-20	3	GB46777	LOC725170	cytochrome c oxidase assembly factor 5	-	CG33506
GB47742	5.44236e-39	0.460302	0.525	0.119	5.13813e-35	3	GB47742
GB45125	4.86802e-17	0.26697	0.519	0.199	4.59589e-13	3	GB45125	LOC412277	mRNA cap guanine-N7 methyltransferase	-	CG33506
GB55920	5.29604e-20	0.29728	0.519	0.183	5e-16	3	GB55920
GB49038	2.49952e-36	0.529861	0.514	0.124	2.3598e-32	3	GB49038	LOC551100	endophilin-B1 isoform X1	Endophilin B	EndoB
GB55373	5.0346e-18	0.302106	0.508	0.188	4.75317e-14	3	GB55373	LOC725957	Krueppel homolog 2	Kruppel homolog 2	Kr-h2
GB47229	2.45696e-23	0.380763	0.508	0.165	2.31962e-19	3	GB47229	LOC413133	heparan sulfate glucosamine 3-O-sulfotransferase 6	Heparan sulfate 3-O sulfotransferase-B	Hs3st-B
GB55590	5.91452e-25	0.317054	0.508	0.155	5.5839e-21	3	GB55590	LOC410837	microsomal glutathione S-transferase 1	Microsomal glutathione S-transferase-like	Mgstl
GB473301	1.04473e-36	0.424473	0.508	0.11	9.86327e-33	3	GB47330	LOC100578466	uncharacterized protein LOC100578466 isoform X1
GB557601	4.51263e-15	0.260588	0.503	0.203	4.26038e-11	3	GB55760	LOC410951	RNA binding protein fox-1 homolog 2 isoform X3	RNA-binding Fox protein 1	Rbfox1
GB55491	2.05589e-21	0.283949	0.503	0.161	1.94097e-17	3	GB55491	LOC413787	tetratricopeptide repeat protein 39B isoform X2
GB51607	2.12374e-31	0.408762	0.503	0.131	2.00502e-27	3	GB51607	LOC411927	monoacylglycerol lipase ABHD12 isoform X2	-	CG33506
GB55222	1.67225e-13	0.262193	0.497	0.211	1.57877e-09	3	GB55222	LOC724769	protein C10	-	CG33506
GB46595	3.89284e-17	0.255335	0.497	0.183	3.67523e-13	3	GB46595	LOC725357	uncharacterized protein LOC725357	-	CG33506
GB54388	2.5459e-18	0.304724	0.497	0.177	2.40358e-14	3	GB54388	LOC552554	RNA 3\'-terminal phosphate cyclase isoform X1	RNA 3'-terminal phosphate cyclase	Rtca
GB521631	7.00518e-34	0.314608	0.497	0.113	6.61359e-30	3	GB52163
GB46785	6.60408e-26	0.33926	0.492	0.141	6.23492e-22	3	GB46785	LOC552102	proteasome assembly chaperone 1	-	CG33506
GB51281	2.23682e-07	0.340527	0.486	0.26	0.00211178	3	GB51281	LOC409514	uncharacterized protein LOC409514	-	CG33506
GB53193	1.70919e-11	0.272453	0.486	0.216	1.61365e-07	3	GB53193
GB40424	2.77318e-15	0.254139	0.486	0.192	2.61816e-11	3	GB40424	LOC409166	E3 ubiquitin-protein ligase TRIM23
GB47689	1.74819e-18	0.343895	0.486	0.177	1.65047e-14	3	GB47689	LOC410763	deoxyhypusine hydroxylase	nero	nero
GB47043	7.87088e-16	0.271932	0.481	0.181	7.4309e-12	3	GB47043	LOC550667	succinate dehydrogenase	Succinate dehydrogenase, subunit A (flavoprotein)	SdhA
GB52518	1.39811e-17	0.26925	0.481	0.173	1.31996e-13	3	GB52518
GB41793	2.60438e-21	0.308263	0.475	0.153	2.4588e-17	3	GB41793	LOC408968	cytochrome c-type heme lyase	Cytochrome c heme lyase	Cchl
GB49537	3.23529e-25	0.274659	0.475	0.133	3.05443e-21	3	GB49537	LOC408815	probable DNA mismatch repair protein Msh6	Msh6	Msh6
GB41777	4.91612e-65	0.556931	0.475	0.056	4.64131e-61	3	GB41777
GB54659	4.50553e-15	0.317797	0.47	0.186	4.25367e-11	3	GB54659	LOC411742	transcription initiation factor TFIID subunit 8	TBP-associated factor 8	Taf8
GB44144	1.56233e-20	0.264542	0.47	0.151	1.47499e-16	3	GB44144	LOC413139	probable phenylalanine--tRNA ligase, mitochondrial	Phenylalanyl-tRNA synthetase, mitochondrial	PheRS-m
GB53581	7.33524e-13	0.260491	0.464	0.195	6.9252e-09	3	GB53581	LOC552047	biogenesis of lysosome-related organelles complex 1 subunit 4 isoform X1	Biogenesis of lysosome-related organelles complex 1, subunit 4	Blos4
GB423341	3.65974e-15	0.289943	0.464	0.176	3.45516e-11	3	GB42334
GB43538	7.30262e-20	0.252193	0.464	0.149	6.89441e-16	3	GB43538	LOC100576542	protein POLR1D isoform X1
GB53229	4.16265e-23	0.37752	0.464	0.142	3.92995e-19	3	GB53229	LOC724795	WASH complex subunit 1	washout	wash
GB53967	3.81218e-14	0.301959	0.459	0.185	3.59908e-10	3	GB53967	LOC412353	polyubiquitin-A isoform X2	Ubiquitin-63E	Ubi-p63E
GB421101	8.90246e-27	0.33947	0.459	0.122	8.40481e-23	3	GB42110	LOC409492	slowpoke-binding protein isoform X5	Slowpoke binding protein	Slob
GB49807	8.38009e-41	0.454597	0.459	0.088	7.91164e-37	3	GB49807	LOC551008	cell cycle checkpoint protein RAD1	Radiation insensitive 1	Rad1
GB51614	1.77587e-16	0.265842	0.453	0.164	1.6766e-12	3	GB51614	LOC552014	probable methylthioribulose-1-phosphate dehydratase	-	CG33506
GB47661	1.15796e-19	0.258391	0.453	0.148	1.09323e-15	3	GB47661	LOC411808	proline dehydrogenase 1, mitochondrial	sluggish A	slgA
GB43937	4.06762e-54	0.744228	0.453	0.065	3.84024e-50	3	GB43937
GB42661	6.64479e-18	0.313773	0.448	0.155	6.27335e-14	3	GB42661	LOC725486	2\',5\'-phosphodiesterase 12	-	CG33506
GB55107	6.77078e-23	0.34664	0.448	0.133	6.39229e-19	3	GB55107	LOC725337	tRNA modification GTPase GTPBP3, mitochondrial isoform X3	-	CG33506
GB400801	6.98798e-10	0.262313	0.431	0.205	6.59735e-06	3	GB40080
GB48859	2.31469e-22	0.274606	0.431	0.125	2.1853e-18	3	GB48859	LOC551296	UPF0160 protein MYG1, mitochondrial isoform X2	-	CG33506
GB55610	5.23408e-22	0.264925	0.431	0.125	4.9415e-18	3	GB55610	LOC724919	mitochondrial amidoxime reducing component 2	Mitochondrial amidoxime reducing component	Marc
GB44467	9.831e-18	0.284111	0.425	0.144	9.28144e-14	3	GB44467
GB44422	3.2688e-33	0.728728	0.425	0.099	3.08608e-29	3	GB44422	LOC412543	uncharacterized protein LOC412543 isoform X5	-	CG33506
GB54237	1.58751e-40	0.445399	0.425	0.076	1.49877e-36	3	GB54237	LOC551282	ribokinase	-	CG33506
GB51014	2.75888e-14	0.301537	0.42	0.161	2.60466e-10	3	GB51014	LOC552261	EF-hand domain-containing protein D2 homolog	Swiprosin-1	Swip-1
GB53138	2.78728e-20	0.327449	0.42	0.131	2.63147e-16	3	GB53138	LOC100578006	inorganic pyrophosphatase	Nucleosome remodeling factor - 38kD	Nurf-38
GB42018	9.55476e-33	0.393482	0.42	0.09	9.02065e-29	3	GB42018	LOC100578191	uncharacterized protein LOC100578191
GB55149	1.94681e-32	0.330442	0.42	0.09	1.83798e-28	3	GB55149
GB41901	1.10363e-18	0.283074	0.414	0.136	1.04194e-14	3	GB41901	LOC551694	protein phosphatase PTC7 homolog	-	CG33506
GB48835	1.88185e-19	0.372494	0.414	0.135	1.77665e-15	3	GB48835
GB42998	1.54837e-22	0.306896	0.409	0.115	1.46182e-18	3	GB42998	LOC409129	28S ribosomal protein S10, mitochondrial	mitochondrial ribosomal protein S10	mRpS10
GB44140	2.48396e-13	0.250814	0.403	0.156	2.34511e-09	3	GB44140	LOC726024	WW domain-binding protein 4 isoform X1	-	CG33506
GB55562	9.02284e-21	0.292013	0.398	0.117	8.51847e-17	3	GB55562
GB47432	1.73952e-20	0.268339	0.398	0.117	1.64228e-16	3	GB47432	LOC413228	5-aminolevulinate synthase, erythroid-specific, mitochondrial	Aminolevulinate synthase	Alas
GB486031	2.22411e-23	0.512339	0.398	0.113	2.09978e-19	3	GB48603	LOC409293	uncharacterized protein LOC409293	-	CG33506
GB46254	7.99452e-20	0.289267	0.392	0.117	7.54762e-16	3	GB46254	LOC551260	NAD-dependent protein deacylase Sirt4	Sirtuin 4	Sirt4
GB43635	2.32687e-17	0.325064	0.387	0.128	2.1968e-13	3	GB43635	LOC413435	mannose-1-phosphate guanyltransferase alpha-A	-	CG33506
GB50531	7.53834e-24	0.39793	0.387	0.103	7.11695e-20	3	GB50531	LOC408539	sideroflexin-3	Sideroflexin 1/3	Sfxn1-3
GB48191	4.25068e-18	0.258333	0.376	0.117	4.01307e-14	3	GB48191	LOC727432	protein phosphatase inhibitor 2 isoform X2	-	CG33506
GB44879	2.28982e-19	0.264308	0.376	0.11	2.16182e-15	3	GB44879	LOC413144	actin-related protein 10 isoform X1	Actin-related protein 10	Arp10
GB45501	5.9425e-20	0.254717	0.376	0.108	5.61032e-16	3	GB45501	otd2	uncharacterized protein LOC551357 isoform X1
GB49520	1.20865e-17	0.267326	0.37	0.116	1.14109e-13	3	GB49520	LOC412589	BRISC and BRCA1-A complex member 2
GB47487	1.2139e-20	0.271082	0.37	0.103	1.14604e-16	3	GB47487	LOC551671	probable oligoribonuclease	-	CG33506
GB46183	1.83657e-32	0.264243	0.37	0.071	1.73391e-28	3	GB46183	LOC552750	X-ray repair cross-complementing protein 5	Ku80	Ku80
GB55662	4.85034e-30	0.296485	0.365	0.074	4.57921e-26	3	GB55662	LOC724600	mitochondrial fission process protein 1	-	CG33506
GB446631	2.7935e-15	0.330788	0.359	0.12	2.63734e-11	3	GB44663	LOC411104	homeobox protein Nkx-2.4	scarecrow	scro
GB50980	4.33399e-18	0.265803	0.359	0.109	4.09172e-14	3	GB50980	LOC409201	acyl-protein thioesterase 1	-	CG33506
GB51433	2.00911e-22	0.28499	0.354	0.09	1.8968e-18	3	GB51433	LOC727515	mitochondrial import inner membrane translocase subunit Tim29	-	CG33506
GB55443	2.6841e-28	0.29174	0.343	0.069	2.53405e-24	3	GB55443	LOC724341	endoplasmic reticulum resident protein 29	windbeutel	wbl
GB54623	1.29884e-36	0.282283	0.343	0.053	1.22624e-32	3	GB54623	LOC552364	gephyrin isoform X1	cinnamon	cin
GB411951	4.43244e-36	0.341133	0.337	0.052	4.18467e-32	3	GB41195	LOC411467	RNA polymerase II-associated protein 3 isoform X2	-	CG33506
GB404251	1.29135e-28	0.333235	0.331	0.064	1.21916e-24	3	GB40425	LOC727649	uncharacterized protein LOC727649
GB556511	1.74614e-43	0.282786	0.331	0.04	1.64854e-39	3	GB55651	LOC408681	solute carrier family 35 member F2 isoform X2
GB50936	4.4241e-16	0.260761	0.326	0.1	4.17679e-12	3	GB50936	Obp10	odorant binding protein 10 precursor	Odorant-binding protein 83a	Obp83a
GB506871	2.13127e-17	0.294799	0.326	0.092	2.01213e-13	3	GB50687
GB53627	9.74502e-19	0.255499	0.326	0.09	9.20027e-15	3	GB53627	LOC409145	zinc transporter ZIP9 isoform X1	Zinc/iron regulated transporter-related protein 102B	Zip102B
GB46122	4.37419e-25	0.278153	0.326	0.071	4.12967e-21	3	GB46122	LOC100576872	cell cycle checkpoint control protein RAD9A	Rad9	Rad9
GB43433	5.47163e-35	0.284534	0.326	0.05	5.16576e-31	3	GB43433
GB401181	2.85307e-21	1.34396	0.32	0.087	2.69358e-17	3	GB40118	LOC408432	glutamate decarboxylase isoform X1	Glutamic acid decarboxylase 1	Gad1
GB41159	1.25559e-58	0.365854	0.32	0.023	1.1854e-54	3	GB41159	LOC551983	thymidylate synthase	Thymidylate synthase	Ts
GB558161	1.82211e-07	0.373099	0.315	0.154	0.00172025	3	GB55816	LOC410943	ras-related protein Rap-2a	-	CG33506
GB42550	1.50338e-25	0.257492	0.315	0.065	1.41934e-21	3	GB42550	LOC100577026	mitochondrial amidoxime-reducing component 1 isoform X2
GB451571	2.96767e-15	0.795452	0.298	0.1	2.80178e-11	3	GB45157	LOC410347	protein big brother	Big brother	Bgb
GB46746	1.85436e-33	0.265754	0.298	0.044	1.7507e-29	3	GB46746	LOC726551	DNA ligase 4 isoform X2	DNA ligase 4	DNAlig4
GB440641	8.554e-30	0.347764	0.293	0.048	8.07583e-26	3	GB44064	LOC725703	uncharacterized protein LOC725703
GB45188	1.22972e-30	0.271926	0.293	0.047	1.16098e-26	3	GB45188	LOC552689	estradiol 17-beta-dehydrogenase 11	-	CG33506
GB486901	9.93357e-15	0.371418	0.287	0.088	9.37828e-11	3	GB48690
GB45910	3.40589e-31	0.575898	0.276	0.042	3.2155e-27	3	GB45910	LOC724367	protein lethal(2)essential for life
GB508221	1.48701e-23	1.40069	0.271	0.059	1.40388e-19	3	GB50822	Hiscl1	histamine-gated chloride channel 1 isoform X1	ora transientless	ort
GB52689	2.45448e-34	0.277524	0.271	0.035	2.31728e-30	3	GB52689	LOC724594	ADP-ribosylation factor-like protein 4C	ADP ribosylation factor-like 4	Arl4
GB542311	1.22037e-19	0.276424	0.26	0.058	1.15215e-15	3	GB54231	LOC411506	LOW QUALITY PROTEIN: dynein assembly factor 4, axonemal-like
GB51079	8.5728e-25	0.251487	0.26	0.047	8.09358e-21	3	GB51079	LOC409499	UDP-glucose 4-epimerase
GB526111	1.564e-21	0.302576	0.249	0.049	1.47658e-17	3	GB52611
GB43208	5.32181e-37	0.286081	0.249	0.026	5.02432e-33	3	GB43208	LOC552446	collagen alpha-1(I) chain
GB543341	1.41106e-13	0.297262	0.238	0.067	1.33218e-09	3	GB54334
GB521061	4.47127e-22	0.297883	0.232	0.042	4.22133e-18	3	GB52106	LOC410386	tolloid-like protein 1 isoform X2	tolkin	tok
GB417281	6.8028e-12	0.665014	0.227	0.072	6.42253e-08	3	GB41728	LOC100577632	phosphopantothenoylcysteine decarboxylase subunit VHS3 isoform X1
GB41698	1.1246e-17	0.2516	0.221	0.047	1.06174e-13	3	GB41698	LOC410563	uncharacterized protein LOC410563 isoform X2
GB42767	2.25693e-32	0.315891	0.221	0.024	2.13076e-28	3	GB42767
GB50901	6.71815e-40	0.326803	0.215	0.015	6.3426e-36	3	GB50901	LOC413924	glyceraldehyde-3-phosphate dehydrogenase isoform X4
GB48331	8.04131e-18	0.275353	0.21	0.043	7.5918e-14	3	GB48331	LOC409903	GTP-binding protein RAD isoform X1	-	CG33506
GB43201	3.73521e-07	1.27341	0.199	0.079	0.00352641	3	GB43201	LOC725616	prohormone-1 isoform X1
GB40092	5.67601e-18	0.554536	0.199	0.04	5.35872e-14	3	GB40092	LOC100578090	uncharacterized protein LOC100578090
GB41724	6.69798e-19	0.331944	0.199	0.038	6.32356e-15	3	GB41724	LOC727081	uncharacterized protein LOC727081 isoform X2	quasimodo	qsm
GB556421	3.30216e-24	0.368996	0.193	0.026	3.11757e-20	3	GB55642	LOC725758	regulator of G-protein signaling 7-binding protein A	-	CG33506
GB45437	1.35997e-33	0.672887	0.177	0.013	1.28395e-29	3	GB45437	LOC724861	transcription factor Maf isoform X1	traffic jam	tj
GB48121	8.2752e-11	0.49511	0.127	0.028	7.81262e-07	3	GB48121	LOC551804	transcriptional regulator ERG homolog isoform X2	Ets at 65A	Ets65A
GB54918	1.89987e-12	1.10013	0.116	0.02	1.79367e-08	3	GB54918	Gat-a	GABA neurotransmitter transporter-1A isoform X1	GABA transporter	Gat
GB45973	4.90729e-12	0.260399	0.105	0.017	4.63297e-08	3	GB45973	LOC410638	aromatic-L-amino-acid decarboxylase	Dopa decarboxylase	Ddc

## Sheet: 4
Gene ID	p_val	avg_logFC	pct.1	pct.2	p_val_adj	cluster	gene	name	protein_name	drosophila_gene	drosophila_symbol		Cell-type
GB48454	4.80199e-24	0.347836	1	0.988	4.53356e-20	4	GB48454	LOC551733	amyloid-beta-like protein	beta amyloid protein precursor-like	Appl		likely dopaminergic neurons	tyrosine decarboxylase 2, dopamine receptor D1
GB434591	4.45212e-37	0.705099	1	0.976	4.20324e-33	4	GB43459	LOC408716	histone-lysine N-methyltransferase trithorax isoform X2	trithorax	trx
GB516892	9.09282e-20	0.427367	1	0.919	8.58453e-16	4	GB51689	LOC412299	muscarinic acetylcholine receptor DM1	muscarinic Acetylcholine Receptor, A-type	mAChR-A
GB429841	1.67762e-36	0.771426	1	0.844	1.58384e-32	4	GB42984	LOC408804	1-phosphatidylinositol 4,5-bisphosphate phosphodiesterase epsilon-1 isoform X1
GB432451	2.30304e-35	0.759649	1	0.796	2.1743e-31	4	GB43245	LOC724389	calcium/calmodulin-dependent 3\',5\'-cyclic nucleotide phosphodiesterase 1C isoform X2
GB557302	8.29288e-29	0.630346	1	0.778	7.82931e-25	4	GB55730	LOC410353	CUGBP Elav-like family member 4 isoform X12	bruno 3	bru3
GB44536	1.58408e-70	1.3127	0.988	0.559	1.49553e-66	4	GB44536	LOC100576683	uncharacterized protein LOC100576683 isoform X1	-	CG33506
GB530391	9.43855e-08	0.302804	0.982	0.965	0.000891093	4	GB53039
GB412901	3.93379e-14	0.367866	0.982	0.959	3.71389e-10	4	GB41290
GB543031	5.315e-14	0.386716	0.982	0.815	5.01789e-10	4	GB54303	LOC100577769	uncharacterized protein LOC100577769	DNA fragmentation factor-related protein 4	Drep4
GB43293	5.81893e-16	0.414311	0.976	0.778	5.49365e-12	4	GB43293	LOC408935	high-affinity choline transporter 1	-	CG33506
GB529252	1.34159e-07	0.26362	0.97	0.948	0.00126659	4	GB52925	LOC724172	neurobeachin isoform X7	rugose	rg
GB465832	7.56184e-10	0.287068	0.97	0.819	7.13913e-06	4	GB46583
GB49462	5.69455e-10	0.31985	0.94	0.918	5.37623e-06	4	GB49462	LOC726543	proline-rich nuclear receptor coactivator 2
GB52787	9.23124e-23	0.572508	0.94	0.752	8.71521e-19	4	GB52787
GB52786	2.80458e-14	0.468455	0.934	0.808	2.6478e-10	4	GB52786	LOC408465	vesicle-associated membrane protein 2 isoform X2	neuronal Synaptobrevin	nSyb
GB474181	7.20342e-32	0.724457	0.928	0.753	6.80075e-28	4	GB47418	LOC409282	bromodomain-containing protein DDB_G0280777 isoform X2
GB411191	2.12777e-09	0.288523	0.922	0.906	2.00883e-05	4	GB41119	LOC726908	vacuolar protein sorting-associated protein 13 isoform X4	Vacuolar protein sorting 13	Vps13
GB539091	2.46472e-09	0.282272	0.922	0.906	2.32694e-05	4	GB53909	LOC551530	putative U5 small nuclear ribonucleoprotein 200 kDa helicase	lethal (3) 72Ab	l(3)72Ab
GB456251	1.36085e-10	0.334312	0.922	0.847	1.28478e-06	4	GB45625
GB459371	1.43742e-21	0.57652	0.922	0.8	1.35706e-17	4	GB45937	LOC408563	centrosomin isoform X2	centrosomin	cnn
GB447732	2.49427e-14	0.416473	0.916	0.77	2.35484e-10	4	GB44773	LOC409218	neural Wiskott-Aldrich syndrome protein	WASp	WASp
GB498531	1.30884e-12	0.498482	0.91	0.829	1.23567e-08	4	GB49853	LOC550732	trichohyalin isoform X1	gprs	gprs
GB558312	1.82987e-18	0.568306	0.91	0.582	1.72758e-14	4	GB55831	LOC410947	Tyrosine decarboxylase 2
GB53435	1.84482e-13	0.391887	0.904	0.856	1.74169e-09	4	GB53435	LOC409232	uncharacterized protein LOC409232	-	CG33506
GB411961	1.0497e-11	0.365275	0.898	0.882	9.91018e-08	4	GB41196	LOC411466	histone-lysine N-methyltransferase 2C isoform X2
GB423561	2.66956e-10	0.362926	0.898	0.817	2.52033e-06	4	GB42356	LOC409536	arginine-glutamic acid dipeptide repeats protein isoform X1	-	CG33506
GB429761	2.45076e-15	0.459842	0.898	0.772	2.31377e-11	4	GB42976	LOC411155	teneurin-a isoform X3
GB434342	1.94732e-16	0.493656	0.898	0.741	1.83846e-12	4	GB43434	LOC551596	uncharacterized protein LOC551596
GB52882	3.31828e-12	0.398855	0.892	0.839	3.13279e-08	4	GB52882	LOC726656	calcium-independent phospholipase A2-gamma isoform X1
GB443361	2.07012e-08	0.297072	0.892	0.828	0.00019544	4	GB44336	LOC408915	protein couch potato isoform X7	couch potato	cpo
GB413761	2.68206e-28	0.764747	0.892	0.574	2.53214e-24	4	GB41376	LOC408863	J domain-containing protein isoform X1	jdp	jdp
GB483251	2.08335e-12	0.478444	0.886	0.75	1.96689e-08	4	GB48325
GB40885	2.15725e-08	0.29906	0.88	0.832	0.000203666	4	GB40885	PHRF1	PHD and ring finger domains 1	-	CG33506
GB47112	2.00375e-07	0.307484	0.873	0.829	0.00189174	4	GB47112	LOC551485	uncharacterized protein LOC551485 isoform X2	klaroid	koi
GB41543	1.30907e-33	0.941782	0.873	0.612	1.23589e-29	4	GB41543	LOC726240	globin-1
GB529562	1.16017e-30	0.835631	0.873	0.539	1.09531e-26	4	GB52956	LOC724220	synaptotagmin-10
GB54267	5.02574e-15	0.525376	0.849	0.753	4.74481e-11	4	GB54267	LOC727285	zinc finger protein 227 isoform X2
GB432341	3.26601e-13	0.477812	0.849	0.719	3.08344e-09	4	GB43234	LOC408331	histone deacetylase 5 isoform X4	Histone deacetylase 4	HDAC4
GB525201	7.57371e-12	0.393153	0.837	0.675	7.15034e-08	4	GB52520	LOC726199	tumor protein D53 homolog isoform X2	-	CG33506
GB50941	3.49926e-09	0.360593	0.831	0.768	3.30365e-05	4	GB50941	LOC410201	phosphatidate phosphatase LPIN3 isoform X1	Lipin	Lpin
GB54337	5.12899e-06	0.255121	0.825	0.799	0.0484228	4	GB54337	LOC412943	uncharacterized protein LOC412943 isoform X3
GB50175	8.35049e-16	0.516737	0.825	0.703	7.8837e-12	4	GB50175	LOC410604	protein phosphatase PP2A 55 kDa regulatory subunit isoform X1	twins	tws
GB47083	1.6444e-08	0.362177	0.819	0.753	0.000155247	4	GB47083
GB480052	1.9953e-09	0.394763	0.813	0.63	1.88376e-05	4	GB48005	5-HT1	serotonin receptor isoform X1	5-hydroxytryptamine (serotonin) receptor 1B	5-HT1B
GB41156	2.59206e-08	0.44031	0.807	0.751	0.000244716	4	GB41156	LOC409565	probable cationic amino acid transporter isoform X1	-	CG33506
GB45822	1.97971e-15	0.591744	0.801	0.654	1.86905e-11	4	GB45822	LOC724875	corepressor interacting with RBPJ 1	-	CG33506
GB48889	4.16713e-17	0.708111	0.789	0.647	3.93419e-13	4	GB48889	LOC725093	phosphofurin acidic cluster sorting protein 2 isoform X3	Krueppel target at 95D	KrT95D
GB535062	1.88519e-06	0.25089	0.783	0.651	0.0177981	4	GB53506	LOC550655	protein FAM49B isoform X2	-	CG33506
GB468321	7.2501e-11	0.467901	0.771	0.641	6.84482e-07	4	GB46832	LOC727510	lactosylceramide 4-alpha-galactosyltransferase isoform X2	alpha1,4-galactosyltransferase 1	alpha4GT1
GB492482	1.32509e-11	0.582034	0.771	0.607	1.25102e-07	4	GB49248	Tk	tachykinins isoform X1	Tachykinin	Tk
GB53377	3.05888e-11	0.416049	0.747	0.571	2.88789e-07	4	GB53377	LOC100578212	tektin-3
GB509111	6.94351e-07	0.377342	0.741	0.675	0.00655537	4	GB50911	LOC100577004	probable G-protein coupled receptor CG31760 isoform X2	-	CG33506
GB41680	1.04272e-07	0.352	0.723	0.61	0.000984427	4	GB41680	LOC724159	histone acetyltransferase KAT6B isoform X1	enoki mushroom	enok
GB507021	1.30856e-07	0.403868	0.717	0.613	0.00123542	4	GB50702
GB434161	8.04485e-21	0.80375	0.711	0.426	7.59514e-17	4	GB43416	nAChRa6	nicotinic acetylcholine receptor alpha6 subunit isoform X3	nicotinic Acetylcholine Receptor alpha6	nAChRalpha6
GB49180	8.81169e-13	0.549169	0.705	0.484	8.31912e-09	4	GB49180	LOC551597	cysteine-rich venom protein
GB441662	2.9506e-11	0.452156	0.699	0.47	2.78566e-07	4	GB44166
GB50780	1.23282e-16	0.631288	0.699	0.468	1.16391e-12	4	GB50780	LOC552020	neuromodulin isoform X1	igloo	igl
GB53880	5.60372e-15	0.560505	0.687	0.482	5.29047e-11	4	GB53880
GB450291	1.18435e-16	0.797921	0.687	0.457	1.11814e-12	4	GB45029	LOC410336	dipeptidyl aminopeptidase-like protein 6 isoform X1	-	CG33506
GB519532	2.25094e-06	0.360793	0.675	0.558	0.0212512	4	GB51953	LOC726401	ras-specific guanine nucleotide-releasing factor 2 isoform X7
GB411382	4.83952e-12	0.530364	0.675	0.455	4.56899e-08	4	GB41138	LOC413946	myocyte-specific enhancer factor 2 isoform X1	Myocyte enhancer factor 2	Mef2
GB49239	4.03417e-14	0.542047	0.645	0.415	3.80866e-10	4	GB49239	LOC410140	gamma-aminobutyric acid type B receptor subunit 2	metabotropic GABA-B receptor subtype 2	GABA-B-R2
GB524421	1.85454e-08	0.70284	0.633	0.503	0.000175087	4	GB52442
GB409732	1.61935e-06	0.381775	0.633	0.492	0.0152883	4	GB40973	LOC411220	glutamate receptor 1 isoform X1	Glutamate receptor IB	GluRIB
GB421942	1.24765e-07	0.401012	0.633	0.467	0.00117791	4	GB42194	LOC726347	uncharacterized protein LOC726347	-	CG33506
GB558791	1.0958e-18	0.750487	0.627	0.327	1.03455e-14	4	GB55879
GB49480	3.91227e-18	0.803482	0.614	0.373	3.69357e-14	4	GB49480	LOC410630	cGMP-specific 3\',5\'-cyclic phosphodiesterase isoform X1	Phosphodiesterase 6	Pde6
GB55020	6.12946e-08	0.487576	0.608	0.487	0.000578682	4	GB55020	LOC410785	plexin-A4	Plexin A	PlexA
GB501921	2.86648e-11	0.555586	0.554	0.338	2.70624e-07	4	GB50192	Dop1	dopamine receptor, D1	Dopamine 1-like receptor 1	Dop1R1
GB52581	8.68981e-11	0.528612	0.536	0.334	8.20405e-07	4	GB52581
GB52048	1.75193e-54	1.14852	0.518	0.096	1.65399e-50	4	GB52048
GB48816	2.6095e-11	0.635013	0.512	0.318	2.46363e-07	4	GB48816	LOC408278	tyrosine-protein kinase Drl isoform X1	Derailed 2	Drl-2
GB497381	7.7088e-12	0.601383	0.506	0.292	7.27788e-08	4	GB49738	LOC413558	photoreceptor-specific nuclear receptor	Hormone receptor 51	Hr51
GB44101	1.92295e-06	0.408763	0.5	0.347	0.0181546	4	GB44101
GB545931	6.15469e-11	0.603961	0.5	0.299	5.81064e-07	4	GB54593	LOC726262	adenylate cyclase type 8-like	Adenylyl cyclase 78C	Ac78C
GB50783	9.69191e-08	0.423983	0.482	0.32	0.000915013	4	GB50783
GB55882	1.65e-06	0.456652	0.476	0.345	0.0155776	4	GB55882
GB48573	9.32694e-14	0.605807	0.458	0.23	8.80557e-10	4	GB48573	LOC409897	probable multidrug resistance-associated protein lethal(2)03659 isoform X1
GB40694	1.41826e-14	0.747053	0.452	0.209	1.33898e-10	4	GB40694	LOC410362	MOXD1 homolog 2	olf413	olf413
GB54622	2.30939e-06	0.352673	0.434	0.283	0.021803	4	GB54622	LOC550695	carnitine O-palmitoyltransferase 1, liver isoform isoform X3	withered	whd
GB557741	1.38191e-11	0.523522	0.434	0.221	1.30466e-07	4	GB55774	LOC100578296	probable G-protein coupled receptor B0563.6 isoform X1
GB556481	6.91801e-09	0.555973	0.373	0.193	6.5313e-05	4	GB55648	LOC408670	Down syndrome cell adhesion molecule-like protein Dscam2 isoform X1
GB477671	2.53946e-07	0.338517	0.361	0.191	0.00239751	4	GB47767	LOC725542	arrestin domain-containing protein 17 isoform X4
GB54665	1.47788e-09	0.602709	0.355	0.184	1.39527e-05	4	GB54665	LOC100577640	ATP-dependent DNA helicase Q5, partial
GB48518	1.70564e-06	0.451809	0.349	0.207	0.016103	4	GB48518
GB51941	1.5994e-14	0.553694	0.343	0.134	1.51e-10	4	GB51941	LOC551529	fibroblast growth factor 1
GB42074	5.54162e-16	0.716812	0.343	0.122	5.23184e-12	4	GB42074
GB42595	2.91234e-44	0.877609	0.343	0.044	2.74954e-40	4	GB42595
GB40916	5.46157e-10	0.58946	0.337	0.162	5.15627e-06	4	GB40916	LOC408824	nephrin isoform X3	sidestep VIII	side-VIII
GB40377	1.8322e-93	1.52004	0.337	0.007	1.72978e-89	4	GB40377	LOC551717	putative uncharacterized protein DDB_G0287265	CCHamide-1	CCHa1
GB550611	1.84888e-06	0.582069	0.307	0.175	0.0174553	4	GB55061
GB55033	2.35615e-07	0.479428	0.307	0.162	0.00222444	4	GB55033
GB44564	3.82879e-11	0.342824	0.277	0.104	3.61476e-07	4	GB44564	LOC725038	NPC intracellular cholesterol transporter 2 homolog a	Niemann-Pick type C-2b	Npc2b
GB52504	1.72994e-42	1.19884	0.265	0.025	1.63324e-38	4	GB52504	LOC413350	lachesin isoform X4
GB535881	1.29842e-11	0.499558	0.259	0.093	1.22583e-07	4	GB53588
GB42482	6.56366e-14	0.51771	0.259	0.081	6.19675e-10	4	GB42482	LOC412810	V-type proton ATPase 116 kDa subunit a isoform X2	Vacuolar H[+] ATPase 100kD subunit 2	Vha100-2
GB48497	4.83786e-06	0.3543	0.199	0.092	0.0456742	4	GB48497	LOC413785	FK506-binding protein 2 isoform X1	FK506-binding protein 14	Fkbp14
GB42527	3.94869e-08	0.53023	0.199	0.078	0.000372796	4	GB42527	LOC725708	uncharacterized protein LOC725708
GB54690	2.23563e-09	0.467646	0.199	0.069	2.11066e-05	4	GB54690	LOC408547	toxin 3FTx-Lei1	-	CG33506
GB42075	3.3961e-07	0.358939	0.193	0.076	0.00320626	4	GB42075	LOC726318	UPF0676 protein C1494.01	-	CG33506
GB54923	4.56008e-10	0.622951	0.175	0.052	4.30518e-06	4	GB54923	LOC100576132	uncharacterized protein LOC100576132 isoform X1
GB50877	3.22988e-12	0.441055	0.175	0.044	3.04933e-08	4	GB50877	LOC410190	tyrosine-protein kinase Dnt	doughnut on 2	dnt
GB493271	9.667e-13	0.425247	0.163	0.036	9.12662e-09	4	GB49327
GB48161	1.53115e-06	0.341166	0.145	0.051	0.0144556	4	GB48161	LOC724569	uncharacterized protein LOC724569	-	CG33506
GB40997	2.11887e-16	0.388565	0.114	0.013	2.00042e-12	4	GB40997	LOC411021	UDP-glucuronosyltransferase 2B18 isoform X1	UDP-glycosyltransferase 86Dc	Ugt86Dc
GB51305	8.79755e-11	0.31124	0.108	0.02	8.30577e-07	4	GB51305	LOC551252	tropomyosin	-	CG33506
GB53064	1.80086e-11	0.381128	0.108	0.019	1.70019e-07	4	GB53064	LOC413936	uncharacterized protein LOC413936 isoform X3	lethal (2) 01289	l(2)01289

## Sheet: 5
Gene ID	p_val	avg_logFC	pct.1	pct.2	p_val_adj	cluster	gene	name	protein_name	drosophila_gene	drosophila_symbol		Cell-type	Biomarker
GB506221	1.17795e-18	0.302049	1	0.995	1.1121e-14	5	GB50622						likely olfactory neurons	pdm3
GB484541	1.83531e-40	0.629777	1	0.988	1.73271e-36	5	GB48454	LOC551733	amyloid-beta-like protein	beta amyloid protein precursor-like	Appl
GB450551	1.17803e-50	1.18083	1	0.885	1.11218e-46	5	GB45055
GB543032	1.0783e-29	0.788745	1	0.82	1.01802e-25	5	GB54303	LOC100577769	uncharacterized protein LOC100577769	DNA fragmentation factor-related protein 4	Drep4
GB534411	1.9633e-07	0.27604	0.991	0.985	0.00185355	5	GB53441
GB537471	3.59337e-12	0.390707	0.991	0.939	3.3925e-08	5	GB53747
GB504251	2.91518e-58	1.4985	0.991	0.442	2.75222e-54	5	GB50425
GB530392	1.8751e-07	0.273058	0.982	0.965	0.00177028	5	GB53039
GB54181	1.39697e-10	0.337915	0.982	0.959	1.31888e-06	5	GB54181	LOC410497	guanine nucleotide-binding protein G(I)/G(S)/G(T) subunit beta-1	G protein beta-subunit 13F	Gbeta13F
GB44186	4.80633e-15	0.451631	0.982	0.927	4.53766e-11	5	GB44186	LOC411011	guanine nucleotide-binding protein G(s) subunit alpha	G protein alpha s subunit	Galphas
GB464251	1.62212e-15	0.431476	0.982	0.885	1.53144e-11	5	GB46425	LOC551031	uncharacterized protein LOC551031	midkine and pleiotrophin 1	miple1
GB494621	2.27561e-13	0.395449	0.973	0.916	2.1484e-09	5	GB49462	LOC726543	proline-rich nuclear receptor coactivator 2
GB527871	6.85243e-30	0.80822	0.973	0.756	6.46938e-26	5	GB52787
GB51011	1.28539e-17	0.57814	0.965	0.888	1.21354e-13	5	GB51011	LOC100578854	uncharacterized protein LOC100578854 isoform X1
GB445361	1.22261e-29	0.819745	0.965	0.576	1.15427e-25	5	GB44536	LOC100576683	uncharacterized protein LOC100576683 isoform X1	-	CG33506
GB54351	2.04313e-15	0.459688	0.956	0.921	1.92892e-11	5	GB54351	LOC412470	MAP kinase-interacting serine/threonine-protein kinase 1 isoform X2	Lk6 kinase	Lk6
GB473511	4.64064e-28	0.821911	0.947	0.787	4.38123e-24	5	GB47351	LOC408267	syntaxin-binding protein 5 isoform X3	Tomosyn	Tomosyn
GB558313	8.60637e-14	0.509979	0.947	0.591	8.12527e-10	5	GB55831	LOC410947	tyrosine decarboxylase
GB411962	4.59604e-11	0.456627	0.938	0.879	4.33912e-07	5	GB41196	LOC411466	histone-lysine N-methyltransferase 2C isoform X2
GB554032	9.75131e-10	0.390185	0.929	0.873	9.20622e-06	5	GB55403	LOC410819	proton channel OtopLc isoform X1	Otopetrin-like a	OtopLa
GB443362	4.95488e-08	0.34022	0.929	0.827	0.00046779	5	GB44336	LOC408915	protein couch potato isoform X7	couch potato	cpo
GB527861	3.14569e-17	0.588035	0.929	0.813	2.96985e-13	5	GB52786	LOC408465	vesicle-associated membrane protein 2 isoform X2	neuronal Synaptobrevin	nSyb
GB500641	3.12496e-08	0.305885	0.92	0.876	0.000295028	5	GB50064	LOC552844	complexin isoform X3	complexin	cpx
GB415431	8.22628e-32	0.997057	0.92	0.618	7.76643e-28	5	GB41543	LOC726240	globin-1
GB441751	4.66284e-14	0.544685	0.912	0.765	4.40219e-10	5	GB44175	LOC408792	protein 4.1 homolog isoform X2	coracle	cora
GB474182	1.25204e-12	0.497866	0.912	0.76	1.18205e-08	5	GB47418	LOC409282	bromodomain-containing protein DDB_G0280777 isoform X2
GB413762	3.16699e-26	0.943138	0.912	0.583	2.98995e-22	5	GB41376	LOC408863	J domain-containing protein isoform X1	jdp	jdp
GB447733	1.12777e-06	0.350405	0.903	0.776	0.0106473	5	GB44773	LOC409218	neural Wiskott-Aldrich syndrome protein	WASp	WASp
GB54886	1.5374e-24	0.792262	0.885	0.624	1.45146e-20	5	GB54886	LOC409182	protein GDAP2 homolog	-	CG33506
GB457741	2.65725e-20	0.681173	0.885	0.503	2.50871e-16	5	GB45774	Abscam	dscam family member AbsCAM isoform X2	Down syndrome cell adhesion molecule 2	Dscam2
GB483252	1.4105e-09	0.42164	0.867	0.756	1.33165e-05	5	GB48325
GB430842	1.70383e-08	0.417928	0.867	0.739	0.000160858	5	GB43084	LOC551624	TOX high mobility group box family member 3 isoform X3
GB441592	2.81828e-06	0.356554	0.858	0.771	0.0266074	5	GB44159	Dscam	Down syndrome cell adhesion molecule isoform X31	Down syndrome cell adhesion molecule 1	Dscam1
GB518432	2.92783e-30	0.944542	0.85	0.372	2.76416e-26	5	GB51843	LOC725318	uncharacterized protein LOC725318 isoform X1	-	CG33506
GB480053	5.69739e-17	0.693183	0.841	0.634	5.37891e-13	5	GB48005	5-HT1	serotonin receptor isoform X1	5-hydroxytryptamine (serotonin) receptor 1B	5-HT1B
GB444121	2.65183e-06	0.281888	0.832	0.739	0.025036	5	GB44412	LOC413370	hemicentin-2	sidestep III	side-III
GB50136	2.71133e-07	0.377854	0.823	0.727	0.00255977	5	GB50136	LOC409667	BCL2/adenovirus E1B 19 kDa protein-interacting protein 3 isoform X1	-	CG33506
GB544672	6.11895e-16	0.677328	0.805	0.569	5.7769e-12	5	GB54467	LOC413040	G-protein coupled receptor 52	Dopamine/Ecdysteroid receptor	DopEcR
GB525202	4.89877e-08	0.411207	0.796	0.683	0.000462492	5	GB52520	LOC726199	tumor protein D53 homolog isoform X2	-	CG33506
GB531391	2.61906e-18	0.76851	0.788	0.521	2.47266e-14	5	GB53139	LOC409774	proteoglycan Cow	Carrier of Wingless	Cow
GB542391	8.1656e-23	1.06488	0.788	0.382	7.70914e-19	5	GB54239	LOC410222	zinc finger protein 853 isoform X1	jim	jim
GB50102	1.13692e-06	0.402288	0.779	0.739	0.0107337	5	GB50102	LOC552849	polyadenylate-binding protein-interacting protein 2 isoform X1	polyA-binding protein interacting protein 2	Paip2
GB455181	5.77332e-08	0.465048	0.779	0.632	0.000545059	5	GB45518	LOC410686	semaphorin-1A isoform X2	Semaphorin 1a	Sema1a
GB532941	1.94282e-12	0.597849	0.761	0.512	1.83421e-08	5	GB53294	LOC724138	igLON family member 5
GB533771	4.59083e-08	0.44112	0.752	0.577	0.00043342	5	GB53377	LOC100578212	tektin-3
GB49073	1.26203e-33	1.32516	0.743	0.328	1.19148e-29	5	GB49073	LOC725829	uncharacterized protein LOC725829 isoform X3	-	CG33506
GB521721	1.21171e-10	0.500239	0.735	0.543	1.14398e-06	5	GB52172
GB468322	2.65264e-06	0.432647	0.726	0.649	0.0250436	5	GB46832	LOC727510	lactosylceramide 4-alpha-galactosyltransferase isoform X2	alpha1,4-galactosyltransferase 1	alpha4GT1
GB525961	8.06414e-09	0.73854	0.726	0.583	7.61336e-05	5	GB52596	nanos	protein nanos isoform X1	nanos	nos
GB491801	9.03009e-11	0.546794	0.708	0.492	8.52531e-07	5	GB49180	LOC551597	cysteine-rich venom protein
GB438481	8.52769e-08	0.519147	0.699	0.561	0.000805099	5	GB43848	LOC409454	glucose-induced degradation protein 8 homolog isoform X1	-	CG33506
GB498061	4.94103e-18	0.938822	0.699	0.397	4.66483e-14	5	GB49806	LOC410866	LIM domain only protein 3
GB49664	2.17241e-16	0.653256	0.69	0.378	2.05097e-12	5	GB49664	LOC408339	uncharacterized protein LOC408339 isoform X3	-	CG33506
GB48229	2.33228e-09	0.569084	0.681	0.502	2.2019e-05	5	GB48229
GB52773	2.82294e-42	1.28767	0.681	0.185	2.66514e-38	5	GB52773	LOC100578877	uncharacterized protein LOC100578877
GB47788	2.45557e-64	1.46152	0.664	0.111	2.3183e-60	5	GB47788	LOC408435	POU domain, class 6, transcription factor 2 isoform X8	pou domain motif 3	pdm3
GB40336	6.50065e-87	1.57936	0.646	0.066	6.13727e-83	5	GB40336	LOC409628	neutral ceramidase	Ceramidase	CDase
GB46371	3.06667e-14	0.70906	0.637	0.364	2.89525e-10	5	GB46371	LOC413464	tyrosine-protein kinase Src64B isoform X1	Src oncogene at 64B	Src64B
GB52842	1.09716e-06	0.469928	0.628	0.523	0.0103583	5	GB52842	LOC408971	ras-related protein Rab-3 isoform X2	Rab3	Rab3
GB493901	2.89891e-13	0.712706	0.628	0.376	2.73687e-09	5	GB49390	LOC552694	tyrosine-protein phosphatase non-receptor type 5 isoform X3
GB41674	3.52782e-09	0.522123	0.611	0.423	3.33061e-05	5	GB41674	LOC551446	RNA-binding protein lark isoform X4	lark	lark
GB51622	1.5901e-10	0.562171	0.602	0.394	1.50121e-06	5	GB51622	LOC410674	heterogeneous nuclear ribonucleoprotein L isoform X3	smooth	sm
GB490171	6.83367e-33	1.076	0.602	0.176	6.45167e-29	5	GB49017	LOC412007	facilitated trehalose transporter Tret1 isoform X1
GB441011	1.15375e-14	0.875627	0.593	0.345	1.08925e-10	5	GB44101
GB417511	1.87528e-14	0.752139	0.584	0.325	1.77045e-10	5	GB41751	LOC551409	uncharacterized protein LOC551409 isoform X2
GB52973	2.3138e-27	0.986873	0.549	0.178	2.18446e-23	5	GB52973	LOC412897	E3 ubiquitin-protein ligase MYLIP isoform X2	defense repressor 1	dnr1
GB530861	2.4707e-06	0.607167	0.54	0.417	0.0233259	5	GB53086	LOC409773	alcohol dehydrogenase class-3	Formaldehyde dehydrogenase	Fdh
GB46720	6.08673e-08	0.640353	0.54	0.407	0.000574648	5	GB46720	LOC726284	regulator of G-protein signaling 17 isoform X1	Double hit	Dhit
GB46638	3.18325e-15	0.834231	0.531	0.241	3.0053e-11	5	GB46638	LOC410291	dipeptidase 1
GB497682	1.82289e-07	0.460935	0.522	0.313	0.00172099	5	GB49768	LOC551914	actin-like protein 6B
GB42167	1.93821e-39	1.07036	0.522	0.105	1.82986e-35	5	GB42167
GB558821	2.04162e-07	0.568108	0.513	0.347	0.00192749	5	GB55882
GB503422	6.66841e-11	0.607436	0.487	0.251	6.29564e-07	5	GB50342	LOC724238	paired box protein Pax-6 isoform X2
GB502921	1.78669e-14	0.681112	0.469	0.181	1.68681e-10	5	GB50292
GB42762	2.57535e-06	0.516109	0.46	0.311	0.0243139	5	GB42762	LOC409020	inaD-like protein	Patj	Patj
GB48960	2.45159e-07	0.528712	0.442	0.263	0.00231454	5	GB48960	LOC409966	dexamethasone-induced Ras-related protein 1 isoform X3	-	CG33506
GB49567	2.67969e-09	0.719859	0.442	0.245	2.5299e-05	5	GB49567	LOC411048	sestrin homolog isoform X3	Sestrin	Sesn
GB423342	2.78968e-12	0.630478	0.442	0.19	2.63373e-08	5	GB42334
GB53509	3.26565e-09	0.720591	0.425	0.227	3.0831e-05	5	GB53509
GB420621	1.10629e-15	0.765847	0.389	0.128	1.04445e-11	5	GB42062	LOC724563	uncharacterized protein LOC724563	-	CG33506
GB432461	1.79383e-08	0.740276	0.381	0.201	0.000169356	5	GB43246
GB50880	9.26483e-39	1.0415	0.381	0.053	8.74693e-35	5	GB50880	LOC726611	uncharacterized protein LOC726611
GB52719	2.76172e-28	0.896243	0.372	0.07	2.60734e-24	5	GB52719	LOC726124	segmentation protein Runt	runt	run
GB550341	3.79944e-13	0.734743	0.354	0.127	3.58705e-09	5	GB55034
GB431071	8.74487e-07	0.49635	0.336	0.177	0.00825603	5	GB43107
GB550331	7.5767e-08	0.547763	0.336	0.165	0.000715316	5	GB55033
GB43584	1.62207e-14	0.788749	0.336	0.106	1.5314e-10	5	GB43584	LOC100577682	uncharacterized protein LOC100577682	-	CG33506
GB51863	1.37247e-08	0.588618	0.327	0.151	0.000129575	5	GB51863	LOC726243	flotillin-2 isoform X1	Flotillin 2	Flo2
GB41360	7.16011e-07	0.50782	0.292	0.139	0.00675986	5	GB41360	LOC413684	gustatory receptor for sugar taste 64f
GB537511	3.72957e-09	0.457439	0.239	0.079	3.52109e-05	5	GB53751	LOC726130	uncharacterized protein LOC726130 isoform X2
GB52356	2.48164e-09	0.543396	0.212	0.066	2.34291e-05	5	GB52356	LOC551772	zeta-sarcoglycan isoform X1	Sarcoglycan delta	Scgdelta
GB51084	1.85033e-13	0.541669	0.177	0.033	1.7469e-09	5	GB51084	LOC410202	radial spoke head protein 3 homolog isoform X2	-	CG33506
GB50540	9.32432e-12	0.420599	0.168	0.035	8.80309e-08	5	GB50540	LOC724847	uncharacterized protein LOC724847 isoform X2
GB44150	1.2794e-06	0.490294	0.142	0.042	0.0120788	5	GB44150
GB54803	2.61924e-12	0.423366	0.124	0.018	2.47282e-08	5	GB54803
GB51841	1.86187e-13	0.386946	0.124	0.016	1.75779e-09	5	GB51841	LOC100577002	multiple inositol polyphosphate phosphatase 1	Multiple inositol polyphosphate phosphatase 1	Mipp1
GB51085	6.80138e-29	0.44007	0.124	0.004	6.42118e-25	5	GB51085
GB52597	2.27473e-10	0.321024	0.115	0.019	2.14757e-06	5	GB52597	LOC100576326	phenoloxidase-activating factor 2 isoform X1	-	CG33506
GB53911	1.93606e-15	0.504193	0.115	0.011	1.82784e-11	5	GB53911	LOC725725	peritrophin-1

## Sheet: 6
Gene ID	p_val	avg_logFC	pct.1	pct.2	p_val_adj	cluster	gene	name	protein_name	drosophila_gene	drosophila_symbol		Cell-type	Biomarker
GB42980	1.08779e-150	2.60046	1	0.065	1.02698e-146	6	GB42980						central brain neurons (includes mushroom bodies)	IGF-II mRNA-binding protein
GB50837	1.59595e-73	0.825998	0.261	0.003	1.50673e-69	6	GB50837	LOC725588	uncharacterized protein LOC725588	Rho GTPase activating protein at 102A	RhoGAP102A
GB403361	2.94636e-73	1.53296	0.754	0.077	2.78166e-69	6	GB40336	LOC409628	neutral ceramidase	Ceramidase	CDase
GB520561	1.39843e-67	1.8431	0.957	0.173	1.32025e-63	6	GB52056	LOC410398	insulin-like growth factor 2 mRNA-binding protein 1 isoform X2	IGF-II mRNA-binding protein	Imp
GB50444	3.95861e-57	0.756265	0.275	0.008	3.73732e-53	6	GB50444	LOC100576163	short neuropeptide F
GB451151	5.19968e-51	1.5035	0.71	0.114	4.90902e-47	6	GB45115
GB425951	3.12866e-48	1.3096	0.522	0.055	2.95377e-44	6	GB42595
GB492483	3.16895e-43	1.54832	1	0.607	2.99181e-39	6	GB49248	Tk	tachykinins isoform X1	Tachykinin	Tk
GB530641	1.46047e-33	0.718584	0.261	0.017	1.37883e-29	6	GB53064	LOC413936	uncharacterized protein LOC413936 isoform X3	lethal (2) 01289	l(2)01289
GB55603	3.24941e-33	0.455376	0.159	0.005	3.06777e-29	6	GB55603	LOC100578484	uncharacterized protein LOC100578484
GB52377	2.89019e-32	0.805635	0.319	0.029	2.72863e-28	6	GB52377	LOC100577938	uncharacterized protein LOC100577938
GB496641	1.56275e-31	1.27365	0.913	0.377	1.4754e-27	6	GB49664	LOC408339	uncharacterized protein LOC408339 isoform X3	-	CG33506
GB47551	7.93659e-31	0.625549	0.261	0.019	7.49293e-27	6	GB47551	LOC551799	putative mediator of RNA polymerase II transcription subunit 26	-	CG33506
GB49385	1.01692e-26	0.5493	0.159	0.007	9.60075e-23	6	GB49385
GB445362	1.55635e-24	0.965756	1	0.585	1.46935e-20	6	GB44536	LOC100576683	uncharacterized protein LOC100576683 isoform X1	-	CG33506
GB484542	7.19924e-24	0.57215	1	0.988	6.7968e-20	6	GB48454	LOC551733	amyloid-beta-like protein	beta amyloid protein precursor-like	Appl
GB45859	6.45511e-23	0.52046	0.217	0.019	6.09427e-19	6	GB45859	LOC551385	frequenin-1	Frequenin 2	Frq2
GB52378	3.95556e-22	0.402008	0.13	0.006	3.73444e-18	6	GB52378	Or19	odorant receptor 19
GB428091	2.63568e-20	0.798509	0.971	0.783	2.48834e-16	6	GB42809	LOC411832	translationally-controlled tumor protein homolog	Translationally controlled tumor protein	Tctp
GB415432	9.26625e-20	0.852289	0.957	0.625	8.74827e-16	6	GB41543	LOC726240	globin-1
GB527731	6.82305e-18	0.805677	0.623	0.202	6.44165e-14	6	GB52773	LOC100578877	uncharacterized protein LOC100578877
GB532942	2.61795e-17	0.781992	0.899	0.513	2.47161e-13	6	GB53294	LOC724138	igLON family member 5
GB47652	8.09304e-17	0.609677	0.261	0.041	7.64064e-13	6	GB47652	LOC413119	heparan-alpha-glucosaminide N-acetyltransferase isoform X2	-	CG33506
GB527872	1.27448e-16	0.662313	0.986	0.762	1.20324e-12	6	GB52787
GB493902	3.46861e-16	0.838582	0.768	0.377	3.27471e-12	6	GB49390	LOC552694	tyrosine-protein phosphatase non-receptor type 5 isoform X3
GB481611	6.45189e-16	0.49534	0.29	0.05	6.09123e-12	6	GB48161	LOC724569	uncharacterized protein LOC724569	-	CG33506
GB515431	7.43775e-16	0.676397	0.957	0.639	7.02198e-12	6	GB51543	LOC551418	60S ribosomal protein L13a	Ribosomal protein L13A	RpL13A
GB525203	1.75232e-15	0.695554	0.942	0.68	1.65436e-11	6	GB52520	LOC726199	tumor protein D53 homolog isoform X2	-	CG33506
GB510841	2.49349e-15	0.531121	0.232	0.035	2.35411e-11	6	GB51084	LOC410202	radial spoke head protein 3 homolog isoform X2	-	CG33506
GB40576	3.63467e-15	0.72805	0.855	0.505	3.43149e-11	6	GB40576	LOC550711	60S acidic ribosomal protein P0	Ribosomal protein LP0	RpLP0
GB497382	7.60368e-15	0.783356	0.681	0.298	7.17864e-11	6	GB49738	LOC413558	photoreceptor-specific nuclear receptor	Hormone receptor 51	Hr51
GB488891	1.60403e-14	0.701852	0.928	0.65	1.51437e-10	6	GB48889	LOC725093	phosphofurin acidic cluster sorting protein 2 isoform X3	Krueppel target at 95D	KrT95D
GB535742	1.63189e-14	0.745226	0.623	0.25	1.54067e-10	6	GB53574	LOC409707	zwei Ig domain protein zig-8 isoform X1	defective proboscis extension response 8	dpr8
GB499941	1.63415e-14	0.646703	0.942	0.644	1.5428e-10	6	GB49994	LOC408515	60S ribosomal protein L26	Ribosomal protein L26	RpL26
GB413763	3.5983e-14	0.635698	0.942	0.591	3.39716e-10	6	GB41376	LOC408863	J domain-containing protein isoform X1	jdp	jdp
GB425761	5.11068e-14	0.707783	0.449	0.134	4.82499e-10	6	GB42576	LOC726106	zwei Ig domain protein zig-8 isoform X1
GB477881	7.49386e-14	0.673225	0.464	0.135	7.07496e-10	6	GB47788	LOC408435	POU domain, class 6, transcription factor 2 isoform X8	pou domain motif 3	pdm3
GB509411	1.33031e-12	0.572909	0.957	0.767	1.25594e-08	6	GB50941	LOC410201	phosphatidate phosphatase LPIN3 isoform X1	Lipin	Lpin
GB40439	1.79042e-12	0.586378	0.58	0.221	1.69034e-08	6	GB40439	crh-BP	corticotropin releasing hormone binding protein	-	CG33506
GB497231	2.29785e-12	0.613066	0.58	0.226	2.1694e-08	6	GB49723	LOC409780	CUGBP Elav-like family member 2 isoform X16	bruno 1	bru1
GB510721	3.38688e-12	0.709316	0.884	0.674	3.19755e-08	6	GB51072	LOC550651	40S ribosomal protein S4	Ribosomal protein S4	RpS4
GB498532	3.69731e-12	0.517486	0.986	0.831	3.49063e-08	6	GB49853	LOC550732	trichohyalin isoform X1	gprs	gprs
GB46091	4.42549e-12	0.747401	0.826	0.544	4.17811e-08	6	GB46091	LOC408896	semaphorin-2A isoform X2	Semaphorin 2a	Sema2a
GB53374	7.47127e-12	0.749625	0.42	0.135	7.05363e-08	6	GB53374	LOC724269	connectin	Connectin	Con
GB403891	1.00466e-11	0.457878	0.957	0.876	9.48496e-08	6	GB40389	PRF	profilin	chickadee	chic
GB518631	1.10273e-11	0.689145	0.435	0.151	1.04109e-07	6	GB51863	LOC726243	flotillin-2 isoform X1	Flotillin 2	Flo2
GB527862	1.1739e-11	0.478169	1	0.813	1.10827e-07	6	GB52786	LOC408465	vesicle-associated membrane protein 2 isoform X2	neuronal Synaptobrevin	nSyb
GB493771	1.18641e-11	0.589818	0.942	0.7	1.12009e-07	6	GB49377	LOC413296	40S ribosomal protein S3a	Ribosomal protein S3A	RpS3A
GB531941	1.2702e-11	0.596712	0.957	0.75	1.1992e-07	6	GB53194	LOC409290	60S ribosomal protein L14 isoform X1	Ribosomal protein L14	RpL14
GB556391	2.10376e-11	0.631962	0.812	0.555	1.98616e-07	6	GB55639	LOC551330	40S ribosomal protein S3	Ribosomal protein S3	RpS3
GB532191	2.469e-11	0.701899	0.855	0.602	2.33099e-07	6	GB53219	LOC724233	40S ribosomal protein S17	Ribosomal protein S17	RpS17
GB411502	3.79957e-11	0.52942	1	0.791	3.58718e-07	6	GB41150	LOC409326	40S ribosomal protein S2	Ribosomal protein S2	RpS2
GB46768	4.91479e-11	0.571508	0.551	0.241	4.64005e-07	6	GB46768	LOC408828	uncharacterized MFS-type transporter C09D4.1 isoform X2	-	CG33506
GB556482	6.25594e-11	0.519259	0.536	0.197	5.90623e-07	6	GB55648	LOC408670	Down syndrome cell adhesion molecule-like protein Dscam2 isoform X1
GB494622	6.56991e-11	0.401897	1	0.917	6.20265e-07	6	GB49462	LOC726543	proline-rich nuclear receptor coactivator 2
GB497051	1.18387e-10	0.458523	1	0.607	1.11769e-06	6	GB49705	LOC410013	calexcitin-2	Sarcoplasmic calcium-binding protein 2	Scp2
GB54634	2.28679e-10	0.672672	0.435	0.161	2.15896e-06	6	GB54634	LOC725260	uncharacterized protein LOC725260	-	CG33506
GB467501	2.62751e-10	0.468126	0.957	0.797	2.48064e-06	6	GB46750	LOC726439	40S ribosomal protein S16	Ribosomal protein S16	RpS16
GB55973	2.77303e-10	0.380416	0.116	0.014	2.61801e-06	6	GB55973	LOC100577198	uncharacterized protein LOC100577198 isoform X1	javelin	jv
GB510111	1.22895e-09	0.471641	0.986	0.889	1.16025e-05	6	GB51011	LOC100578854	uncharacterized protein LOC100578854 isoform X1
GB548291	1.51825e-09	0.519842	0.913	0.694	1.43338e-05	6	GB54829	LOC408614	uncharacterized protein LOC408614 isoform X1	7B2	7B2
GB530001	1.59846e-09	0.502571	0.913	0.719	1.5091e-05	6	GB53000	LOC725943	ubiquitin-60S ribosomal protein L40	Ribosomal protein L40	RpL40
GB469201	2.02028e-09	0.369446	0.986	0.85	1.90734e-05	6	GB46920	LOC409130	uncharacterized protein LOC409130	Iron-sulfur cluster assembly enzyme	IscU
GB509021	2.12938e-09	0.437323	0.986	0.855	2.01035e-05	6	GB50902	LOC410122	glyceraldehyde-3-phosphate dehydrogenase 2	Glyceraldehyde 3 phosphate dehydrogenase 1	Gapdh1
GB534352	2.50232e-09	0.452178	0.957	0.857	2.36244e-05	6	GB53435	LOC409232	uncharacterized protein LOC409232	-	CG33506
GB488402	3.19321e-09	0.330778	0.87	0.638	3.01471e-05	6	GB48840	LOC552709	polypyrimidine tract-binding protein 1 isoform X7	hephaestus	heph
GB507091	3.28252e-09	0.571203	0.841	0.568	3.09902e-05	6	GB50709	LOC726270	40S ribosomal protein S19	Ribosomal protein S19a	RpS19a
GB43188	3.36614e-09	0.316224	0.13	0.019	3.17797e-05	6	GB43188	LOC100578976	decorin isoform X2	Leucine-rich repeat activity-regulated protein at synapses	Lapsyn
GB441663	3.41189e-09	0.602538	0.812	0.479	3.22117e-05	6	GB44166
GB53065	3.41906e-09	0.563029	0.87	0.665	3.22794e-05	6	GB53065
GB488942	3.48561e-09	0.392066	0.986	0.856	3.29077e-05	6	GB48894
GB44147	4.57703e-09	0.602888	0.812	0.589	4.32117e-05	6	GB44147	LOC413137	60S ribosomal protein L15	Ribosomal protein L15	RpL15
GB44089	5.11057e-09	0.676958	0.449	0.186	4.82489e-05	6	GB44089
GB422711	6.57415e-09	0.452841	0.826	0.475	6.20666e-05	6	GB42271
GB477471	7.57879e-09	0.466709	0.884	0.679	7.15514e-05	6	GB47747	LOC409479	60S ribosomal protein L6	Ribosomal protein L6	RpL6
GB521021	7.88803e-09	0.457806	0.957	0.814	7.44709e-05	6	GB52102	LOC726789	40S ribosomal protein S26	Ribosomal protein S26	RpS26
GB527891	8.78378e-09	0.513649	0.855	0.665	8.29277e-05	6	GB52789	LOC552632	60S ribosomal protein L22	Ribosomal protein L22	RpL22
GB503331	9.563e-09	0.500595	0.87	0.69	9.02843e-05	6	GB50333	LOC725647	40S ribosomal protein S6	Ribosomal protein S6	RpS6
GB40751	9.90053e-09	0.594719	0.275	0.083	9.34709e-05	6	GB40751	LOC552187	leucine-rich repeat-containing protein 4	kekkon 1	kek1
GB432791	1.00844e-08	0.566014	0.797	0.558	9.52064e-05	6	GB43279	LOC413280	acidic leucine-rich nuclear phosphoprotein 32 family member A isoform X2	Mapmodulin	Mapmodulin
GB517161	1.11713e-08	0.646936	0.725	0.479	0.000105468	6	GB51716	LOC409637	60S ribosomal protein L23a	Ribosomal protein L23A	RpL23A
GB531392	1.58124e-08	0.379904	0.855	0.525	0.000149285	6	GB53139	LOC409774	proteoglycan Cow	Carrier of Wingless	Cow
GB464252	1.60376e-08	0.371432	1	0.887	0.000151411	6	GB46425	LOC551031	uncharacterized protein LOC551031	midkine and pleiotrophin 1	miple1
GB426791	1.80738e-08	0.424745	0.942	0.771	0.000170635	6	GB42679	Rps8	40S ribosomal protein S8 isoform X1	Ribosomal protein S8	RpS8
GB43463	2.08461e-08	0.468748	0.623	0.351	0.000196808	6	GB43463	LOC100578429	centrosomal protein of 152 kDa isoform X2	asterless	asl
GB50917	2.18107e-08	0.391845	0.942	0.752	0.000205915	6	GB50917	RpLP1	60S acidic ribosomal protein P1	Ribosomal protein LP1	RpLP1
GB490241	2.82334e-08	0.573055	0.754	0.549	0.000266551	6	GB49024
GB441012	3.48204e-08	0.550173	0.638	0.35	0.00032874	6	GB44101
GB443281	3.63029e-08	0.751294	0.449	0.211	0.000342736	6	GB44328	LOC411197	dynein light chain 1, axonemal
GB434343	4.31167e-08	0.410311	0.986	0.747	0.000407065	6	GB43434	LOC551596	uncharacterized protein LOC551596
GB45369	4.37739e-08	0.578908	0.768	0.607	0.000413269	6	GB45369	LOC409450	guanine nucleotide-binding protein subunit beta-like protein	Receptor of activated protein kinase C 1	Rack1
GB495831	5.97768e-08	0.480324	0.942	0.726	0.000564353	6	GB49583	Rps14	40S ribosomal protein S14	Ribosomal protein S14a	RpS14a
GB42369	7.44588e-08	0.533733	0.275	0.09	0.000702965	6	GB42369
GB421671	8.69007e-08	0.517823	0.348	0.124	0.00082043	6	GB42167
GB52094	9.83013e-08	0.530858	0.42	0.189	0.000928062	6	GB52094
GB448311	9.86449e-08	0.809756	0.449	0.211	0.000931307	6	GB44831	LOC411343	uncharacterized protein LOC411343 isoform X3	-	CG33506
GB49177	1.09799e-07	0.493138	0.855	0.656	0.00103661	6	GB49177	LOC412266	60S ribosomal protein L27	Ribosomal protein L27	RpL27
GB488101	1.28814e-07	0.480399	0.841	0.627	0.00121614	6	GB48810	LOC410188	60S ribosomal protein L8	Ribosomal protein L8	RpL8
GB438482	1.53144e-07	0.449127	0.783	0.562	0.00144583	6	GB43848	LOC409454	glucose-induced degradation protein 8 homolog isoform X1	-	CG33506
GB447491	1.53552e-07	0.446993	0.928	0.736	0.00144969	6	GB44749	LOC551107	60S ribosomal protein L9	Ribosomal protein L9	RpL9
GB525121	1.87117e-07	0.582134	0.71	0.472	0.00176658	6	GB52512	LOC552774	60S ribosomal protein L28	Ribosomal protein L28	RpL28
GB410282	2.36818e-07	0.394575	0.899	0.721	0.0022358	6	GB41028	LOC409114	ATP synthase subunit alpha, mitochondrial	bellwether	blw
GB480054	2.37868e-07	0.360346	0.928	0.636	0.00224571	6	GB48005	5-HT1	serotonin receptor isoform X1	5-hydroxytryptamine (serotonin) receptor 1B	5-HT1B
GB452651	2.84942e-07	0.300615	0.971	0.868	0.00269014	6	GB45265	LOC409634	uncharacterized protein LOC409634 isoform X1	-	CG33506
GB457301	3.80989e-07	0.570995	0.797	0.58	0.00359692	6	GB45730
GB43548	4.3484e-07	0.561482	0.841	0.67	0.00410532	6	GB43548	LOC410486	40S ribosomal protein SA	stubarista	sta
GB543371	4.94798e-07	0.353149	0.913	0.797	0.00467139	6	GB54337	LOC412943	uncharacterized protein LOC412943 isoform X3
GB542671	4.9807e-07	0.358254	0.913	0.756	0.00470228	6	GB54267	LOC727285	zinc finger protein 227 isoform X2
GB470831	5.93953e-07	0.454237	0.884	0.754	0.00560751	6	GB47083
GB55605	5.94289e-07	0.321443	0.174	0.043	0.00561068	6	GB55605
GB51334	6.01306e-07	0.45954	0.87	0.643	0.00567693	6	GB51334	LOC551771	methionine aminopeptidase 2	uninitiated	und
GB508801	6.03773e-07	0.43517	0.232	0.069	0.00570022	6	GB50880	LOC726611	uncharacterized protein LOC726611
GB42377	6.34323e-07	0.671203	0.246	0.081	0.00598864	6	GB42377	LOC100577214	protein giant-lens	argos	aos
GB43262	6.55734e-07	0.285849	0.13	0.026	0.00619078	6	GB43262
GB486991	6.67326e-07	0.416492	0.884	0.693	0.00630023	6	GB48699	LOC726171	60S ribosomal protein L11	Ribosomal protein L11	RpL11
GB40534	7.36421e-07	0.282877	0.145	0.032	0.00695255	6	GB40534	LOC100578828	uncharacterized protein LOC100578828
GB429842	7.80546e-07	0.386449	1	0.854	0.00736913	6	GB42984	LOC408804	1-phosphatidylinositol 4,5-bisphosphate phosphodiesterase epsilon-1 isoform X1
GB51183	9.12845e-07	0.497504	0.609	0.368	0.00861817	6	GB51183	LOC726655	carcinoembryonic antigen-related cell adhesion molecule 1-like isoform X1
GB543033	9.57056e-07	0.329846	1	0.825	0.00903557	6	GB54303	LOC100577769	uncharacterized protein LOC100577769	DNA fragmentation factor-related protein 4	Drep4
GB50158	1.17874e-06	0.538411	0.783	0.587	0.0111284	6	GB50158	LOC408526	60S ribosomal protein L4	Ribosomal protein L4	RpL4
GB52395	1.31269e-06	0.407081	0.203	0.059	0.0123931	6	GB52395	LOC100577226	odorant receptor 4 isoform X2
GB52028	1.49017e-06	0.263949	1	0.917	0.0140687	6	GB52028	Ef-1a-f1	elongation factor 1-alpha isoform X1
GB405391	1.58049e-06	0.490202	0.797	0.599	0.0149214	6	GB40539	LOC726013	40S ribosomal protein S20	Ribosomal protein S20	RpS20
GB49753	1.83306e-06	0.377302	0.159	0.04	0.0173059	6	GB49753	LOC410870	proton channel OtopLc isoform X1
GB411561	1.88864e-06	0.400766	0.942	0.749	0.0178306	6	GB41156	LOC409565	probable cationic amino acid transporter isoform X1	-	CG33506
GB51661	1.92682e-06	0.509907	0.478	0.264	0.0181912	6	GB51661	LOC552290	serine/threonine-protein phosphatase 4 catalytic subunit	Protein phosphatase 19C	Pp4-19C
GB483661	2.24003e-06	0.43772	0.812	0.636	0.0211481	6	GB48366
GB42264	2.26123e-06	0.361376	0.899	0.737	0.0213483	6	GB42264	LOC550914	DNA ligase 1
GB483253	2.67045e-06	0.353349	0.957	0.756	0.0252117	6	GB48325
GB51737	3.62862e-06	0.399091	0.13	0.03	0.0342578	6	GB51737
GB433051	4.07448e-06	0.476087	0.826	0.617	0.0384672	6	GB43305	LOC409389	ubiquitin specific protease-like	Ubiquitin specific protease 1	Usp1
GB470071	4.61518e-06	0.425326	0.739	0.531	0.0435719	6	GB47007	LOC551521	actin-related protein 5	Actin-related protein 5	Arp5
GB55786	4.63046e-06	0.43422	0.348	0.154	0.0437162	6	GB55786	LOC552278	protein-tyrosine sulfotransferase	Transport and Golgi organization 13	Tango13
GB467851	4.84394e-06	0.481984	0.362	0.172	0.0457316	6	GB46785	LOC552102	proteasome assembly chaperone 1	-	CG33506
											0
											0
											0
											0
											0
											0
											0
											0
											0
											0
											0
											0
											0
											0
											0
											0
											0
											0
											0
											0
											0
											0
											0
											0
											0
											0
											0
											0
											0
											0
											0
											0
											0
											0
											0
											0
											0
											0
											0
											0
											0
											0
											0
											0
											0
											0
											0
											0
											0
											0
											0
											0
											0
											0
											0
											0
											0
											0
											0
											0
											0
											0
											0
											0
											0
											0
											0
											0
											0
											0
											0
											0
											0
											0
											0
											0
											0
											0
											0
											0
											0
											0
											0
											0
											0
											0
											0
											0
											0
											0
											0
											0
											0
											0
											0
											0
											0
											0
											0
											0
											0
											0
											0
											0
											0
											0
											0
											0
											0
											0
											0
											0
											0
											0
											0
											0
											0
											0
											0
											0
											0
											0
											0
											0
											0
											0
											0
											0
											0
											0
											0
											0
											0
											0
											0
											0
											0
											0
											0
											0
											0
											0
											0
											0
											0
											0
											0
											0
											0
											0
											0
											0
											0
											0
											0
											0
											0
											0
											0
											0
											0
											0
											0
											0
											0
											0
											0
											0
											0
											0
											0
											0
											0
											0
											0
											0
											0
											0
											0
											0
											0
											0
											0
											0
											0
											0
											0
											0
											0
											0
											0
											0
											0
											0
											0
											0
											0
											0
											0
											0
											0
											0
											0
											0
											0
											0
											0
											0
											0
											0
											0
											0
											0
											0
											0
											0
											0
											0
											0
											0
											0
											0
											0
											0
											0
											0
											0
											0
											0
											0
											0
											0
											0
											0
											0
											0
											0
											0
											0
											0
											0
											0
											0
											0
											0
											0
											0
											0
											0
											0
											0
											0
											0
											0
											0
											0
											0
											0
											0
											0
											0
											0
											0
											0
											0
											0
											0
											0
											0
											0
											0
											0
											0
											0
											0
											0
											0
											0
											0
											0
											0
											0
											0
											0
											0
											0
											0
											0
											0
											0
											0
											0
											0
											0
											0
											0
											0
											0
											0
											0
											0
											0
											0
											0
											0
											0
											0
											0
											0
											0
											0
											0
											0
											0
											0
											0
											0
											0
											0
											0
											0
											0
											0
											0
											0
											0
											0
											0
											0
											0
											0
											0
											0
											0
											0
											0
											0
											0
											0
											0
											0
											0
											0
											0
											0
											0
											0
											0
											0
											0
											0
											0
											0
											0
											0
											0
											0
											0
											0
											0
											0
											0
											0
											0
											0
											0
											0
											0
											0
											0
											0
											0
											0
											0
											0
											0
											0
											0
											0
											0
											0
											0
											0
											0
											0
											0
											0
											0
											0
											0
											0
											0
											0
											0
											0
											0
											0
											0
											0
											0
											0
											0
											0
											0
											0
											0
											0
											0
											0
											0
											0
											0
											0
											0
											0
											0
											0
											0
											0
											0
											0
											0
											0
											0
											0
											0
											0
											0
											0
											0
											0
											0
											0
											0
											0
											0
											0
											0
											0
											0
											0
											0
											0
											0
											0
											0
											0
											0
											0
											0
											0
											0
											0
											0
											0
											0
											0
											0
											0
											0
											0
											0
											0
											0
											0
											0
											0
											0
											0
											0
											0
											0
											0
											0
											0
											0
											0
											0
											0
											0
											0
											0
											0
											0
											0
											0
											0
											0
											0
											0
											0
											0
											0
											0
											0
											0
											0
											0
											0
											0
											0
											0
											0
											0
											0
											0
											0
											0
											0
											0
											0
											0
											0
											0
											0
											0
											0
											0
											0
											0
											0
											0
											0
											0
											0
											0
											0
											0
											0
											0
											0
											0
											0
											0
											0
											0
											0
											0
											0
											0
											0
											0
											0
											0
											0
											0
											0
											0
											0
											0
											0
											0
											0
											0
											0
											0
											0
											0
											0
											0
											0
											0
											0
											0
											0
											0
											0
											0
											0
											0
											0
											0
											0
											0
											0
											0
											0
											0
											0
											0
											0
											0
											0
											0
											0
											0
											0
											0
											0
											0
											0
											0
											0
											0
											0
											0
											0
											0
											0
											0
											0
											0
											0
											0
											0
											0
											0
											0
											0
											0
											0
											0
											0
											0
											0
											0
											0
											0
											0
											0
											0
											0
											0
											0
											0
											0
											0
											0
											0
											0
											0
											0
											0
											0
											0
											0
											0
											0
											0
											0
											0
											0
											0
											0
											0
											0
											0
											0
											0
											0
											0
											0
											0
											0
											0
											0
											0
											0
											0
											0
											0
											0
											0
											0
											0
											0
											0
											0
											0
											0
											0
											0
											0
											0
											0
											0
											0
											0
											0
											0
											0
											0
											0
											0
											0
											0
											0
											0
											0
											0
											0
											0
											0
											0
											0
											0
											0
											0
											0
											0
											0
											0
											0
											0
											0
											0
											0
											0
											0
											0
											0
											0
											0
											0
											0
											0
											0
											0
											0
											0
											0
											0
											0
											0
											0
											0
											0
											0
											0
											0
											0
											0
											0
											0
											0
											0
											0
											0
											0
											0
											0
											0
											0
											0
											0
											0
											0
											0
											0
											0
											0
											0
											0
											0
											0
											0
											0
											0
											0
											0
											0
											0
											0
											0
											0
											0
											0
											0
											0
											0
											0
											0
											0
											0
											0
											0
											0
											0
											0
											0
											0
											0
											0
											0
											0
											0
											0
											0
											0
											0
											0
											0
											0
											0
											0
											0
											0
											0
											0
											0
											0
											0
											0
											0
											0
											0
											0
											0
											0
											0
											0
											0
											0
											0
											0
											0
											0
											0
											0
											0
											0
											0
											0
											0
											0
											0
											0
											0
											0
											0
											0
											0
											0
											0
											0
											0
											0
											0
											0
											0
											0
											0
											0
											0
											0
											0
											0
											0
											0
											0
											0
											0
											0
											0
											0
											0
											0
											0
											0
											0
											0
											0
											0
											0
											0
											0
											0
											0
											0
											0
											0
											0
											0
											0
											0
											0
											0
											0
											0
											0
											0
											0
											0
											0
											0
											0
											0
											0
											0
											0
											0
											0
											0
											0
											0
											0
											0
											0
											0
											0
											0
											0
											0
											0
											0
											0
											0
											0
											0
											0
											0
											0
											0
											0
											0
											0
											0
											0
											0
											0
											0
											0
											0
											0
											0
											0
											0
											0
											0
											0
											0
											0
											0
											0
											0
											0
											0
											0
											0
											0
											0
											0
											0
											0
											0
											0
											0
											0
											0
											0
											0
											0
											0
											0
											0
											0
											0
											0
											0
											0
											0
											0
											0
											0
											0
											0
											0
											0
											0
											0
											0
											0
											0
											0
											0
											0
											0
											0
											0
											0
											0
											0
											0
											0
											0
											0
											0
											0
											0
											0
											0
											0
											0
											0
											0
											0
											0
											0
											0
											0
											0
											0
											0
											0
											0
											0
											0
											0
											0
											0
											0
											0
											0
											0
											0
											0
											0
											0
											0
											0
											0
											0
											0
											0
											0
											0
											0
											0
											0
											0
											0
											0
											0
											0
											0
											0
											0
											0
											0
											0
											0
											0
											0
											0
											0
											0
											0
											0
											0
											0
											0
											0
											0
											0
											0
											0
											0
											0
											0
											0
											0
											0
											0
											0
											0
											0
											0
											0
											0
											0
											0
											0
											0
											0
											0
											0
											0
											0
											0
											0
											0
											0
											0
											0
											0
											0
											0
											0
											0
											0
											0
											0
											0
											0
											0
											0
											0
											0
											0
											0
											0
											0
											0
											0
											0
											0
											0
											0
											0
											0
											0
											0
											0
											0
											0
											0
											0
											0
											0
											0
											0
											0
											0
											0
											0
											0
											0
											0
											0
											0
											0
											0
											0
											0
											0
											0
											0
											0
											0
											0
											0
											0
											0
											0
											0
											0
											0
											0
											0
											0
											0
											0
											0
											0
											0
											0
											0
											0
											0
											0
											0
											0
											0
											0
											0
											0
											0
											0
											0
											0
											0
											0
											0
											0
											0
											0
											0
											0
											0
											0
											0
											0
											0
											0
											0
											0
											0
											0
											0
											0
											0
											0
											0
											0
											0
											0
											0
											0
											0
											0
											0
											0
											0
											0
											0
											0
											0
											0
											0
											0
											0
											0
											0
											0
											0
											0
											0
											0
											0
											0
											0
											0
											0
											0
											0
											0
											0
											0
											0
											0
											0
											0
											0
											0
											0
											0
											0
											0
											0
											0
											0
											0
											0
											0
											0
											0
											0
											0
											0
											0
											0
											0
											0
											0
											0
											0
											0
											0
											0
											0
											0
											0
											0
											0
											0
											0
											0
											0
											0
											0
											0
											0
											0
											0
											0
											0
											0
											0
											0
											0
											0
											0
											0
											0
											0
											0
											0
											0
											0
											0
											0
											0
											0
											0
											0
											0
											0
											0
											0
											0
											0
											0
											0
											0
											0
											0
											0
											0
											0
											0
											0
											0
											0
											0
											0
											0
											0
											0
											0
											0
											0
											0
											0
											0
											0
											0
											0
											0
											0
											0
											0
											0
											0
											0
											0
											0
											0
											0
											0
											0
											0
											0
											0
											0
											0
											0
											0
											0
											0
											0
											0
											0
											0
											0
											0
											0
											0
											0
											0
											0
											0
											0
											0
											0
											0
											0
											0
											0
											0
											0
											0
											0
											0
											0
											0
											0
											0
											0
											0
											0
											0
											0
											0
											0
											0
											0
											0
											0
											0
											0
											0
											0
											0
											0
											0
											0
											0
											0
											0
											0
											0
											0
											0
											0
											0
											0
											0
											0
											0
											0
											0
											0
											0
											0
											0
											0
											0
											0
											0
											0
											0
											0
											0
											0
											0
											0
											0
											0
											0
											0
											0
											0
											0
											0
											0
											0
											0
											0
											0
											0
											0
											0
											0
											0
											0
											0
											0
											0
											0
											0
											0
											0
											0
											0
											0
											0
											0
											0
											0
											0
											0
											0
											0
											0
											0
											0
											0
											0
											0
											0
											0
											0
											0
											0
											0
											0
											0
											0
											0
											0
											0
											0
											0
											0
											0
											0
											0
											0
											0
											0
											0
											0
											0
											0
											0
											0
											0
											0
											0
											0
											0
											0
											0
											0
											0
											0
											0
											0
											0
											0
											0
											0
											0
											0
											0
											0
											0
											0
											0
											0
											0
											0
											0
											0
											0
											0
											0
											0
											0
											0
											0
											0
											0
											0
											0
											0
											0
											0
											0
											0
											0
											0
											0
											0
											0
											0
											0
											0
											0
											0
											0
											0
											0
											0
											0
											0
											0
											0
											0
											0
											0
											0
											0
											0
											0
											0
											0
											0
											0
											0
											0
											0
											0
											0
											0
											0
											0
											0
											0
											0
											0
											0
											0
											0
											0
											0
											0
											0
											0
											0
											0
											0
											0
											0
											0
											0
											0
											0
											0
											0
											0
											0
											0
											0
											0
											0
											0
											0
											0
											0
											0
											0
											0
											0
											0
											0
											0
											0
											0
											0
											0
											0
											0
											0
											0
											0
											0
											0
											0
											0
											0
											0
											0
											0
											0
											0
											0
											0
											0
											0
											0
											0
											0
											0
											0
											0
											0
											0
											0
											0
											0
											0
											0
											0
											0
											0
											0
											0
											0
											0
											0
											0
											0
											0
											0
											0
											0
											0
											0
											0
											0
											0
											0
											0
											0
											0
											0
											0
											0
											0
											0
											0
											0
											0
											0
											0
											0
											0
											0
											0
											0
											0
											0
											0
											0
											0
											0
											0
											0
											0
											0
											0
											0
											0
											0
											0
											0
											0
											0
											0
											0
											0
											0
											0
											0
											0
											0
											0
											0
											0
											0
											0
											0
											0
											0
											0
											0
											0
											0
											0
											0
											0
											0
											0
											0
											0
											0
											0
											0
											0
											0
											0
											0
											0
											0
											0
											0
											0
											0
											0
											0
											0
											0
											0
											0
											0
											0
											0
											0
											0
											0
											0
											0
											0
											0
											0
											0
											0
											0
											0
											0
											0
											0
											0
											0
											0
											0
											0
											0
											0
											0
											0
											0
											0
											0
											0
											0
											0
											0
											0
											0
											0
											0
											0
											0
											0
											0
											0
											0
											0
											0
											0
											0
											0
											0
											0
											0
											0
											0
											0
											0
											0
											0
											0
											0
											0
											0
											0
											0
											0
											0
											0
											0
											0
											0
											0
											0
											0
											0
											0
											0
											0
											0
											0
											0
											0
											0
											0
											0
											0
											0
											0
											0
											0
											0
											0
											0
											0
											0
											0
											0
											0
											0
											0
											0
											0
											0
											0
											0
											0
											0
											0
											0
											0
											0
[truncated: 5,278 more rows]

## Sheet: 7
Gene ID	p_val	avg_logFC	pct.1	pct.2	p_val_adj	cluster	gene	name	protein_name	drosophila_gene	drosophila_symbol		Cell-type	Biomarker
GB520771	2.37333e-41	1.00016	0.955	0.218	2.24066e-37	7	GB52077	Per	period circadian protein isoform X3	period	per		mushroom body neurons	Mblk-1
GB482412	1.32199e-39	1.63681	1	0.798	1.24809e-35	7	GB48241	LOC725501	protein N-terminal glutamine amidohydrolase isoform X1	tungus	tun
GB497052	4.99988e-35	1.29135	1	0.607	4.72038e-31	7	GB49705	LOC410013	calexcitin-2	Sarcoplasmic calcium-binding protein 2	Scp2
GB545252	5.07455e-35	1.16386	1	0.394	4.79088e-31	7	GB54525	LOC409633	ras-related and estrogen-regulated growth inhibitor	-	CG33506
GB453352	1.10343e-32	1.37071	1	0.585	1.04175e-28	7	GB45335	LOC551098	uncharacterized protein LOC551098	beaten path VII	beat-VII
GB406731	2.63868e-30	0.864855	0.697	0.152	2.49117e-26	7	GB40673	Cryl1	lambda crystallin-like protein	0	0
GB542812	8.66519e-29	0.91596	1	0.947	8.18081e-25	7	GB54281	LOC409390	cAMP-dependent protein kinase type II regulatory subunit isoform X1	Protein kinase, cAMP-dependent, regulatory subunit type 2	Pka-R2
GB535063	9.72515e-28	1.10378	0.985	0.651	9.18151e-24	7	GB53506	LOC550655	protein FAM49B isoform X2	-	CG33506
GB47040	1.17695e-27	0.294395	0.227	0.015	1.11115e-23	7	GB47040
GB441742	3.35005e-27	0.908686	1	0.804	3.16278e-23	7	GB44174	LOC408791	1-phosphatidylinositol 4,5-bisphosphate phosphodiesterase classes I and II isoform X3	Phospholipase C at 21C	Plc21C
GB411912	3.40265e-26	0.636862	0.485	0.083	3.21244e-22	7	GB41191	LOC100576614	probable ATP-dependent RNA helicase ddx42
GB477261	9.89354e-26	0.591167	0.758	0.186	9.34049e-22	7	GB47726
GB499002	2.22819e-25	0.934673	0.985	0.449	2.10363e-21	7	GB49900
GB537551	2.35466e-24	0.475091	0.409	0.062	2.22303e-20	7	GB53755	Jhe	juvenile hormone esterase precursor
GB494101	1.79964e-23	0.548736	1	0.986	1.69904e-19	7	GB49410	LOC551859	calmodulin	Calmodulin	Cam
GB481512	2.80801e-23	0.739296	1	0.784	2.65105e-19	7	GB48151	LOC408902	F-box/LRR-repeat protein 16	-	CG33506
GB430912	6.26285e-23	0.528525	0.545	0.109	5.91276e-19	7	GB43091
GB495352	1.46944e-22	0.753482	1	0.927	1.3873e-18	7	GB49535	Camkii	calcium/calmodulin-dependent protein kinase II isoform X42	Calcium/calmodulin-dependent protein kinase II	CaMKII
GB471422	1.56377e-22	0.546748	0.53	0.108	1.47636e-18	7	GB47142
GB493202	2.65911e-22	0.877596	1	0.664	2.51047e-18	7	GB49320	LOC410371	calcium-transporting ATPase sarcoplasmic/endoplasmic reticulum type isoform X3	Sarco/endoplasmic reticulum Ca(2+)-ATPase	SERCA
GB409762	5.07401e-22	0.731758	1	0.94	4.79037e-18	7	GB40976	Hsp90	heat shock protein 90
GB509951	7.90914e-22	0.906309	0.97	0.477	7.46702e-18	7	GB50995	LOC410216	reticulocalbin-2	-	CG33506
GB407352	3.32073e-21	0.642456	1	0.988	3.1351e-17	7	GB40735	LOC550785	fructose-bisphosphate aldolase	Aldolase	Ald
GB400892	3.4223e-21	0.702162	1	0.86	3.23099e-17	7	GB40089	LOC408430	voltage-dependent L-type calcium channel subunit beta-3 isoform X3	Ca2+-channel-protein-beta-subunit	Ca-beta
GB459131	7.04954e-21	0.786084	0.955	0.476	6.65547e-17	7	GB45913	LOC724488	protein lethal(2)essential for life
GB432252	1.38717e-20	0.801279	1	0.542	1.30962e-16	7	GB43225	LOC410278	putative inorganic phosphate cotransporter isoform X2	Picot	Picot
GB48919	3.03852e-20	0.332576	0.576	0.129	2.86867e-16	7	GB48919	LOC410882	uncharacterized protein LOC410882 isoform X4	-	CG33506
GB46547	1.07715e-19	0.313328	0.258	0.031	1.01694e-15	7	GB46547	LOC409701	zwei Ig domain protein zig-8 isoform X1	defective proboscis extension response 18	dpr18
GB558971	1.13914e-19	0.634361	0.485	0.107	1.07546e-15	7	GB55897
GB411383	1.72522e-19	0.800333	0.955	0.457	1.62878e-15	7	GB41138	LOC413946	myocyte-specific enhancer factor 2 isoform X1	Myocyte enhancer factor 2	Mef2
GB497262	5.23833e-19	0.475735	0.788	0.233	4.94551e-15	7	GB49726	LOC409970	thrombospondin type-1 domain-containing protein 4
GB54200	7.07953e-19	0.37505	0.394	0.073	6.68378e-15	7	GB54200
GB459121	7.43506e-19	0.815662	0.924	0.464	7.01944e-15	7	GB45912	LOC724449	protein lethal(2)essential for life
GB43640	7.51943e-19	0.512364	0.5	0.113	7.09909e-15	7	GB43640	LOC100576615	J domain-containing protein DDB_G0295729 isoform X1
GB510452	9.18701e-19	0.62199	1	0.889	8.67345e-15	7	GB51045	LOC408298	pumilio homolog 2 isoform X1	pumilio	pum
GB48271	3.10214e-18	0.476024	0.606	0.158	2.92873e-14	7	GB48271	Br-c	broad-complex isoform X7	broad	br
GB47029	4.1497e-18	0.384903	0.364	0.065	3.91773e-14	7	GB47029	LOC724558	uncharacterized protein LOC724558	-	CG33506
GB459291	6.76437e-18	0.653737	0.894	0.364	6.38625e-14	7	GB45929	LOC408562	uncharacterized protein LOC408562 isoform X2	branchless	bnl
GB410842	9.13269e-18	0.558321	1	0.873	8.62218e-14	7	GB41084	LOC725383	60S ribosomal protein L38	Ribosomal protein L38	RpL38
GB548541	1.4158e-17	0.694624	0.985	0.598	1.33666e-13	7	GB54854	LOC551411	proteasome maturation protein	Pomp	Pomp
GB516893	1.57135e-17	0.556538	1	0.924	1.48351e-13	7	GB51689	LOC412299	muscarinic acetylcholine receptor DM1	muscarinic Acetylcholine Receptor, A-type	mAChR-A
GB554141	1.57422e-17	0.53569	0.591	0.162	1.48622e-13	7	GB55414	LOC100578170	uncharacterized protein LOC100578170 isoform X2	-	CG33506
GB497942	1.62211e-17	0.540563	0.697	0.21	1.53143e-13	7	GB49794	LOC100577530	uncharacterized protein LOC100577530	arc	a
GB425842	2.04977e-17	0.662021	0.924	0.415	1.93519e-13	7	GB42584	LOC409000	cell adhesion molecule 2 isoform X1	defective proboscis extension response 6	dpr6
GB490971	2.6553e-17	0.595951	0.879	0.345	2.50687e-13	7	GB49097	LOC100576467	14 kDa phosphohistidine phosphatase	janus A	janA
GB454692	7.70001e-17	0.606864	1	0.835	7.26958e-13	7	GB45469
GB521071	1.02491e-16	0.570748	1	0.921	9.67616e-13	7	GB52107	LOC408388	tubulin alpha-1 chain	alpha-Tubulin at 84B	alphaTub84B
GB49839	1.5455e-16	0.289645	0.258	0.037	1.4591e-12	7	GB49839	LOC412842	sorting nexin-8 isoform X2
GB457302	1.58204e-16	0.646911	0.97	0.573	1.4936e-12	7	GB45730
GB542731	2.01656e-16	0.505725	0.909	0.344	1.90384e-12	7	GB54273
GB500432	2.43137e-16	0.716625	1	0.763	2.29545e-12	7	GB50043	LOC406096	type I inositol 1,4,5-trisphosphate 5-phosphatase isoform X3	5PtaseI	5PtaseI
GB404391	2.89867e-16	0.532411	0.682	0.217	2.73664e-12	7	GB40439	crh-BP	corticotropin releasing hormone binding protein	-	CG33506
GB49571	3.78557e-16	0.508389	0.424	0.1	3.57396e-12	7	GB49571
GB461841	3.83359e-16	0.472546	0.348	0.068	3.6193e-12	7	GB46184
GB460391	4.42091e-16	0.684244	0.955	0.512	4.17378e-12	7	GB46039	LOC550827	tubulin alpha-1 chain
GB403461	5.40273e-16	0.352497	0.455	0.104	5.10072e-12	7	GB40346
GB530462	7.90866e-16	0.619296	0.894	0.357	7.46656e-12	7	GB53046	LOC724304	ATP-binding cassette sub-family G member 1 isoform X1	-	CG33506
GB427081	8.23917e-16	0.519374	1	0.894	7.7786e-12	7	GB42708	LOC409804	serine/threonine-protein phosphatase PP1-beta catalytic subunit isoform X1	flapwing	flw
GB500482	8.86634e-16	0.713717	1	0.869	8.37071e-12	7	GB50048	Mblk-1	mushroom body large-type Kenyon cell-specific protein 1 isoform X1	Ecdysone-induced protein 93F	Eip93F
GB533971	9.19455e-16	0.494796	0.364	0.077	8.68057e-12	7	GB53397
GB475391	9.92645e-16	0.447177	0.591	0.172	9.37157e-12	7	GB47539	LOC412245	acidic mammalian chitinase	Chitinase 11	Cht11
GB42294	1.00487e-15	0.381988	0.53	0.141	9.48698e-12	7	GB42294
GB55791	1.0559e-15	0.337427	0.409	0.088	9.96871e-12	7	GB55791	LOC410044	uncharacterized protein LOC410044 isoform X2
GB434682	1.47554e-15	0.597545	0.924	0.431	1.39306e-11	7	GB43468
GB533222	3.12229e-15	0.651334	1	0.651	2.94775e-11	7	GB53322	LOC408988	uncharacterized protein LOC408988 isoform X1
GB427611	4.09177e-15	0.537797	0.712	0.244	3.86304e-11	7	GB42761
GB465833	4.32388e-15	0.597556	1	0.828	4.08217e-11	7	GB46583
GB445202	5.15105e-15	0.5219	1	0.738	4.8631e-11	7	GB44520	LOC552106	uncharacterized protein LOC552106	Ribosomal protein S30	RpS30
GB558792	7.8033e-15	0.488398	0.864	0.336	7.36709e-11	7	GB55879
GB527431	1.42719e-14	0.624366	1	0.778	1.34741e-10	7	GB52743
GB470912	1.73608e-14	0.643283	1	0.638	1.63903e-10	7	GB47091
GB45305	1.92565e-14	0.528856	0.864	0.391	1.818e-10	7	GB45305
GB48698	2.75308e-14	0.354537	0.379	0.085	2.59919e-10	7	GB48698	LOC412465	tetraspanin-7
GB496652	2.84843e-14	0.455425	0.742	0.259	2.68921e-10	7	GB49665
GB533051	1.28895e-13	0.508731	1	0.781	1.2169e-09	7	GB53305	LOC725970	protein still life, isoform SIF type 1 isoform X1	still life	sif
GB41435	1.29718e-13	0.321393	0.333	0.069	1.22467e-09	7	GB41435
GB494151	1.5373e-13	0.437499	0.47	0.135	1.45137e-09	7	GB49415	LOC413714	ATP synthase mitochondrial F1 complex assembly factor 2	lethal (2) k14505	l(2)k14505
GB480951	2.25015e-13	0.526569	0.894	0.413	2.12437e-09	7	GB48095	LOC725915	MAPK regulated corepressor interacting protein 2
GB554691	2.96029e-13	0.336351	0.47	0.125	2.79481e-09	7	GB55469	LOC724852	LHFPL tetraspan subfamily member 6 protein isoform X1
GB531942	3.80874e-13	0.51878	0.985	0.75	3.59583e-09	7	GB53194	LOC409290	60S ribosomal protein L14 isoform X1	Ribosomal protein L14	RpL14
GB469851	5.91531e-13	0.595814	0.909	0.481	5.58465e-09	7	GB46985	LOC550715	60S ribosomal protein L12	Ribosomal protein L12	RpL12
GB525122	7.72777e-13	0.572249	0.894	0.465	7.29579e-09	7	GB52512	LOC552774	60S ribosomal protein L28	Ribosomal protein L28	RpL28
GB447492	7.96523e-13	0.536517	0.97	0.735	7.51997e-09	7	GB44749	LOC551107	60S ribosomal protein L9	Ribosomal protein L9	RpL9
GB426792	9.07827e-13	0.522158	1	0.769	8.5708e-09	7	GB42679	Rps8	40S ribosomal protein S8 isoform X1	Ribosomal protein S8	RpS8
GB499573	1.01804e-12	0.552034	0.985	0.586	9.61133e-09	7	GB49957	LOC410577	acid sphingomyelinase-like phosphodiesterase 3a isoform X2	-	CG33506
GB453362	1.17918e-12	0.570985	0.848	0.386	1.11326e-08	7	GB45336	LOC100576838	anionic trypsin-2
GB507092	1.44271e-12	0.555414	0.955	0.564	1.36206e-08	7	GB50709	LOC726270	40S ribosomal protein S19	Ribosomal protein S19a	RpS19a
GB441311	1.50314e-12	0.492369	0.742	0.299	1.41911e-08	7	GB44131	LOC410992	ubiquitin-conjugating enzyme E2 C	vihar	vih
GB515551	1.68767e-12	0.506143	0.818	0.372	1.59333e-08	7	GB51555
GB54984	1.78067e-12	0.392557	0.682	0.245	1.68113e-08	7	GB54984	LOC408633	chromatin complexes subunit BAP18 isoform X2	-	CG33506
GB478141	2.40992e-12	0.493587	0.803	0.338	2.2752e-08	7	GB47814	LOC726102	transmembrane protein 135	-	CG33506
GB525204	2.57679e-12	0.501597	1	0.678	2.43275e-08	7	GB52520	LOC726199	tumor protein D53 homolog isoform X2	-	CG33506
GB49548	2.62545e-12	0.44654	0.773	0.308	2.47869e-08	7	GB49548	LOC411046	serine/threonine-protein phosphatase 2B catalytic subunit 3 isoform X8	Protein phosphatase 2B at 14D	Pp2B-14D
GB422491	2.87731e-12	0.519176	1	0.867	2.71647e-08	7	GB42249	LOC408576	potassium voltage-gated channel protein Shal isoform X3	Shaker cognate l	Shal
GB41640	5.05722e-12	0.307784	0.394	0.104	4.77452e-08	7	GB41640	LOC410561	ciliogenesis and planar polarity effector 2
GB405652	5.79747e-12	0.453162	0.667	0.243	5.47339e-08	7	GB40565	LOC411630	ribosomal protein S6 kinase alpha-5 isoform X3
GB481771	6.69586e-12	0.466586	0.909	0.422	6.32156e-08	7	GB48177	LOC551337	flotillin-1 isoform X5	Flotillin 1	Flo1
GB53341	7.87446e-12	0.362292	0.758	0.299	7.43427e-08	7	GB53341	LOC408987	sortilin-related receptor
GB428341	9.85516e-12	0.379951	1	0.917	9.30426e-08	7	GB42834
GB42644	1.17457e-11	0.538795	0.879	0.467	1.10891e-07	7	GB42644	nAChRa2	nicotinic acetylcholine receptor alpha2 subunit isoform X1	nicotinic Acetylcholine Receptor alpha2	nAChRalpha2
GB510431	1.43134e-11	0.306803	0.333	0.08	1.35133e-07	7	GB51043	LOC552556	arginase-1 isoform X2	arginase	arg
GB428311	1.5328e-11	0.384879	1	0.92	1.44712e-07	7	GB42831
GB510722	1.75782e-11	0.472172	1	0.67	1.65956e-07	7	GB51072	LOC550651	40S ribosomal protein S4	Ribosomal protein S4	RpS4
GB44509	1.77951e-11	0.258591	0.273	0.057	1.68003e-07	7	GB44509	LOC100578746	aprataxin and PNK-like factor isoform X1	-	CG33506
GB51625	1.85057e-11	0.49723	0.621	0.24	1.74712e-07	7	GB51625	LOC724638	H/ACA ribonucleoprotein complex subunit 3	-	CG33506
GB43033	2.13993e-11	0.447764	0.955	0.455	2.0203e-07	7	GB43033
GB42814	2.54328e-11	0.317446	0.348	0.089	2.40111e-07	7	GB42814	LOC724440	calcium-transporting ATPase type 2C member 1	Secretory Pathway Calcium atpase	SPoCk
GB435192	2.55302e-11	0.290565	0.394	0.105	2.41031e-07	7	GB43519	LOC411614	RYamide receptor	RYamide receptor	RYa-R
GB55296	2.7062e-11	0.272056	0.364	0.094	2.55492e-07	7	GB55296	LOC726220	pyroglutamyl-peptidase 1	-	CG33506
GB467502	4.90212e-11	0.478088	0.985	0.796	4.62809e-07	7	GB46750	LOC726439	40S ribosomal protein S16	Ribosomal protein S16	RpS16
GB409323	4.96422e-11	0.39171	0.515	0.17	4.68672e-07	7	GB40932	LOC100578822	protein IWS1 homolog
GB476171	6.62418e-11	0.45092	1	0.792	6.25389e-07	7	GB47617	LOC409890	peptidyl-prolyl cis-trans isomerase	Cyclophilin 1	Cyp1
GB53247	8.2652e-11	0.451745	0.742	0.326	7.80318e-07	7	GB53247	LOC552602	transmembrane emp24 domain-containing protein	CHOp24	CHOp24
GB521022	9.18503e-11	0.415549	1	0.813	8.67159e-07	7	GB52102	LOC726789	40S ribosomal protein S26	Ribosomal protein S26	RpS26
GB447262	9.97096e-11	0.406799	1	0.87	9.41358e-07	7	GB44726	LOC726060	basigin	Basigin	Bsg
GB55529	1.03554e-10	0.408866	0.591	0.224	9.77653e-07	7	GB55529	LOC410130	PRA1 family protein 3 isoform X1	Jwa	Jwa
GB416861	1.05988e-10	0.422987	0.939	0.486	1.00063e-06	7	GB41686	Tom7	translocase of outer membrane 7	Translocase of outer membrane 7	Tom7
GB484891	1.13199e-10	0.468775	0.909	0.51	1.06871e-06	7	GB48489	LOC552477	dipeptidyl aminopeptidase-like protein 6 isoform X2	-	CG33506
GB449031	1.19912e-10	0.506987	0.924	0.515	1.13209e-06	7	GB44903	LOC551313	calcineurin subunit B type 2	Calcineurin B2	CanB2
GB499942	1.22833e-10	0.457723	0.955	0.644	1.15967e-06	7	GB49994	LOC408515	60S ribosomal protein L26	Ribosomal protein L26	RpL26
GB514842	1.51675e-10	0.461875	0.773	0.347	1.43196e-06	7	GB51484	LOC724628	protein mago nashi homolog	mago nashi	mago
GB446151	1.56942e-10	0.281368	0.545	0.183	1.48169e-06	7	GB44615	LOC413001	extended synaptotagmin-1 isoform X2	Extended synaptotagmin-like protein 2	Esyt2
GB48251	1.5785e-10	0.261623	0.424	0.125	1.49026e-06	7	GB48251	LOC410424	pyruvate dehydrogenase (acetyl-transferring) kinase, mitochondrial	Pyruvate dehydrogenase kinase	Pdk
GB515391	1.62946e-10	0.430827	0.697	0.298	1.53838e-06	7	GB51539	LOC551158	28S ribosomal protein S17, mitochondrial	mitochondrial ribosomal protein S17	mRpS17
GB544332	1.6594e-10	0.488884	0.955	0.597	1.56664e-06	7	GB54433	LOC724186	60S ribosomal protein L19	Ribosomal protein L19	RpL19
GB502572	1.69423e-10	0.457213	0.727	0.306	1.59952e-06	7	GB50257	LOC408508	uncharacterized protein LOC408508 isoform X1	miniature	m
GB409733	1.70901e-10	0.454388	0.939	0.488	1.61347e-06	7	GB40973	LOC411220	glutamate receptor 1 isoform X1	Glutamate receptor IB	GluRIB
GB489432	1.85559e-10	0.440467	0.848	0.409	1.75186e-06	7	GB48943	LOC552128	isocitrate dehydrogenase	Isocitrate dehydrogenase 3b	Idh3b
GB468871	1.94812e-10	0.418437	0.697	0.286	1.83922e-06	7	GB46887	LOC409132	sorting nexin-12	Sorting nexin 3	Snx3
GB557743	2.07772e-10	0.393005	0.621	0.227	1.96158e-06	7	GB55774	LOC100578296	probable G-protein coupled receptor B0563.6 isoform X1
GB496642	2.17753e-10	0.428251	0.818	0.382	2.05581e-06	7	GB49664	LOC408339	uncharacterized protein LOC408339 isoform X3	-	CG33506
GB436062	2.22416e-10	0.351368	0.682	0.263	2.09983e-06	7	GB43606
GB48472	2.45129e-10	0.304251	1	0.947	2.31426e-06	7	GB48472
GB493772	3.32412e-10	0.464434	0.939	0.701	3.13831e-06	7	GB49377	LOC413296	40S ribosomal protein S3a	Ribosomal protein S3A	RpS3A
GB537991	3.818e-10	0.393984	0.818	0.352	3.60457e-06	7	GB53799	LOC409802	proteasome subunit alpha type-2	Proteasome alpha2 subunit	Prosalpha2
GB556392	4.11475e-10	0.429543	0.985	0.548	3.88473e-06	7	GB55639	LOC551330	40S ribosomal protein S3	Ribosomal protein S3	RpS3
GB501602	4.4305e-10	0.419799	0.985	0.585	4.18283e-06	7	GB50160	LOC410609	disintegrin and metalloproteinase domain-containing protein 10-like isoform X1	Kuzbanian-like	Kul
GB468831	4.60801e-10	0.34813	0.652	0.252	4.35042e-06	7	GB46883
GB434211	4.7454e-10	0.387363	0.409	0.129	4.48013e-06	7	GB43421	LOC412008	sprouty-related, EVH1 domain-containing protein 1 isoform X1	Sprouty-related protein with EVH-1 domain	Spred
GB503332	4.93227e-10	0.447026	1	0.685	4.65656e-06	7	GB50333	LOC725647	40S ribosomal protein S6	Ribosomal protein S6	RpS6
GB48681	5.1886e-10	0.412249	0.667	0.274	4.89856e-06	7	GB48681	LOC100576759	uncharacterized protein LOC100576759 isoform X1
GB457201	5.53673e-10	0.408708	0.864	0.407	5.22723e-06	7	GB45720	LOC410095	proteasome subunit alpha type-7-1	Proteasome alpha4 subunit	Prosalpha4
GB432212	6.22969e-10	0.424498	0.833	0.417	5.88145e-06	7	GB43221
GB442762	6.42549e-10	0.408938	0.97	0.551	6.06631e-06	7	GB44276	LOC411212	discoidin domain-containing receptor 2
GB471782	6.74571e-10	0.415613	0.864	0.424	6.36863e-06	7	GB47178	LOC550780	N-terminal Xaa-Pro-Lys N-methyltransferase 1	N-terminal methyltransferase	Ntmt
GB463621	7.53974e-10	0.367355	0.924	0.484	7.11827e-06	7	GB46362	LOC725046	uncharacterized protein LOC725046 isoform X1	-	CG33506
GB542302	9.33452e-10	0.45865	0.924	0.489	8.81272e-06	7	GB54230	LOC551498	uncharacterized protein LOC551498 isoform X1	Spinophilin	Spn
GB405392	9.35492e-10	0.425017	0.955	0.593	8.83198e-06	7	GB40539	LOC726013	40S ribosomal protein S20	Ribosomal protein S20	RpS20
GB441664	9.69487e-10	0.453269	0.924	0.475	9.15293e-06	7	GB44166
GB423191	1.12422e-09	0.440076	0.879	0.453	1.06138e-05	7	GB42319	LOC409105	uncharacterized protein LOC409105
GB559012	1.39482e-09	0.43615	0.955	0.626	1.31685e-05	7	GB55901	LOC413884	ubiquitin-40S ribosomal protein S27a	Ribosomal protein S27A	RpS27A
GB45667	1.39675e-09	0.28647	0.439	0.142	1.31868e-05	7	GB45667	LOC411739	stromal interaction molecule homolog isoform X2	Stromal interaction molecule	Stim
GB52662	1.66778e-09	0.32182	0.606	0.235	1.57455e-05	7	GB52662	LOC551784	probable actin-related protein 2/3 complex subunit 2	Actin-related protein 2/3 complex, subunit 2	Arpc2
GB431761	1.66895e-09	0.371194	0.667	0.288	1.57566e-05	7	GB43176
GB435491	1.92466e-09	0.345897	0.5	0.181	1.81707e-05	7	GB43549	LOC408447	neurotactin	Neurotactin	Nrt
GB458562	2.04237e-09	0.490153	0.818	0.409	1.9282e-05	7	GB45856	LOC725576	protein GPR107 isoform X2	-	CG33506
GB48123	2.1699e-09	0.278729	0.439	0.144	2.0486e-05	7	GB48123
GB465621	2.27667e-09	0.392002	0.97	0.797	2.14941e-05	7	GB46562	LOC408799	40S ribosomal protein S24	Ribosomal protein S24	RpS24
GB46918	2.59859e-09	0.272113	0.561	0.208	2.45333e-05	7	GB46918	LOC409131	monocarboxylate transporter 12	Silnoon	Sln
GB55914	2.94462e-09	0.253468	0.379	0.116	2.78001e-05	7	GB55914	LOC725374	dual specificity mitogen-activated protein kinase kinase 6	licorne	lic
GB495491	3.08298e-09	0.418789	0.712	0.326	2.91064e-05	7	GB49549	LOC409794	ubiquitin-conjugating enzyme E2 J1 isoform X2
GB530651	3.24806e-09	0.402026	0.955	0.662	3.06649e-05	7	GB53065
GB482451	3.47611e-09	0.33725	0.697	0.295	3.2818e-05	7	GB48245	LOC408407	translation machinery-associated protein 7 homolog	-	CG33506
GB50873	3.49032e-09	0.393879	0.894	0.463	3.29521e-05	7	GB50873	LOC411380	60S ribosomal protein L30	Ribosomal protein L30	RpL30
GB543034	3.65212e-09	0.388595	1	0.825	3.44797e-05	7	GB54303	LOC100577769	uncharacterized protein LOC100577769	DNA fragmentation factor-related protein 4	Drep4
GB425772	4.48328e-09	0.28152	0.424	0.14	4.23267e-05	7	GB42577	Dop3	D2-like dopamine receptor isoform X2	Dopamine 2-like receptor	Dop2R
GB555311	5.80254e-09	0.408852	0.758	0.361	5.47818e-05	7	GB55531	LOC413208	rab11 family-interacting protein 2 isoform X1	Rab11 interacting protein	Rip11
GB467762	5.84578e-09	0.431103	0.985	0.629	5.519e-05	7	GB46776	LOC724868	40S ribosomal protein S11	Ribosomal protein S11	RpS11
GB481111	6.59671e-09	0.381303	0.894	0.467	6.22796e-05	7	GB48111	LOC411695	proteasome subunit beta type-1	Proteasome beta6 subunit	Prosbeta6
GB50336	6.70062e-09	0.300746	0.53	0.201	6.32605e-05	7	GB50336	LOC100578472	uncharacterized protein LOC100578472
GB422412	7.24581e-09	0.46822	0.864	0.475	6.84077e-05	7	GB42241	LOC410083	membrane-associated guanylate kinase, WW and PDZ domain-containing protein 1 isoform X4	Magi	Magi
GB44661	7.47566e-09	0.337796	0.576	0.229	7.05777e-05	7	GB44661	LOC408839	uncharacterized protein LOC408839 isoform X2	cornetto	corn
GB41608	7.74958e-09	0.296352	0.667	0.273	7.31638e-05	7	GB41608	LOC726979	uncharacterized protein LOC726979 isoform X1
GB412671	8.5768e-09	0.345689	0.621	0.257	8.09736e-05	7	GB41267	LOC552802	COX assembly mitochondrial protein homolog	-	CG33506
GB556461	8.72435e-09	0.385974	0.955	0.608	8.23666e-05	7	GB55646	LOC410831	casein kinase I isoform X7	gilgamesh	gish
GB503532	9.27729e-09	0.294086	0.591	0.237	8.75869e-05	7	GB50353	LOC413784	synaptotagmin-like protein 4	Rabphilin	Rph
GB50598	9.7749e-09	0.366253	0.758	0.351	9.22848e-05	7	GB50598	LOC551968	aldose reductase	-	CG33506
GB45247	1.03075e-08	0.307661	0.712	0.304	9.73134e-05	7	GB45247	LOC724685	protein-L-isoaspartate O-methyltransferase domain-containing protein 1
GB441861	1.05835e-08	0.293511	1	0.928	9.99192e-05	7	GB44186	LOC411011	guanine nucleotide-binding protein G(s) subunit alpha	G protein alpha s subunit	Galphas
GB50827	1.11508e-08	0.255103	0.409	0.133	0.000105275	7	GB50827
GB400311	1.13637e-08	0.3325	0.712	0.317	0.000107285	7	GB40031	LOC100578243	proteasome subunit alpha type-6
GB40887	1.23574e-08	0.469049	0.879	0.471	0.000116666	7	GB40887	LOC552720	V-type proton ATPase subunit E	Vacuolar H[+]-ATPase 26kD subunit	Vha26
GB555611	1.24756e-08	0.34784	0.697	0.308	0.000117782	7	GB55561	LOC725138	copper transport protein ATOX1	Antioxidant 1 copper chaperone	Atox1
GB426961	1.27029e-08	0.41325	0.985	0.693	0.000119929	7	GB42696	LOC409599	60S ribosomal protein L35a	Ribosomal protein L35A	RpL35A
GB45924	1.33143e-08	0.298287	0.515	0.196	0.0001257	7	GB45924	LOC413407	transcription elongation factor B polypeptide 3	Elongin A	EloA
GB447761	1.42159e-08	0.416969	0.833	0.446	0.000134212	7	GB44776	LOC551636	lanC-like protein 2 isoform X2	-	CG33506
GB420882	1.52129e-08	0.341365	1	0.804	0.000143625	7	GB42088	LOC725147	40S ribosomal protein S29 isoform X2	Ribosomal protein S29	RpS29
GB555202	1.60194e-08	0.284311	0.879	0.423	0.000151239	7	GB55520	LOC410133	PDZ domain-containing RING finger protein 4	Slip1	Slip1
GB559771	1.68631e-08	0.29608	0.667	0.279	0.000159204	7	GB55977	LOC551901	eukaryotic translation initiation factor 4E-1A	eukaryotic translation initiation factor 4E1	eIF4E1
GB54758	1.8091e-08	0.299879	0.803	0.371	0.000170798	7	GB54758	LOC411805	WD repeat, SAM and U-box domain-containing protein 1 isoform X1
GB50242	1.81776e-08	0.42565	0.833	0.426	0.000171614	7	GB50242	LOC409609	26S proteasome non-ATPase regulatory subunit 4	Regulatory particle non-ATPase 10	Rpn10
GB463632	1.83685e-08	0.286569	0.97	0.712	0.000173417	7	GB46363	LOC409847	15-hydroxyprostaglandin dehydrogenase	Photoreceptor dehydrogenase	Pdh
GB502071	2.0548e-08	0.391791	0.97	0.633	0.000193994	7	GB50207	pHCl	ligand-gated ion channel pHCl isoform 4	pH-sensitive chloride channel 1	pHCl-1
GB413671	2.47799e-08	0.314318	0.409	0.144	0.000233947	7	GB41367	LOC552692	D-aspartate oxidase	-	CG33506
GB558271	2.52222e-08	0.372448	0.939	0.519	0.000238122	7	GB55827	LOC551479	40S ribosomal protein S21	Ribosomal protein S21	RpS21
GB40436	2.69018e-08	0.356303	0.758	0.354	0.00025398	7	GB40436
GB507232	2.74551e-08	0.317897	1	0.746	0.000259204	7	GB50723
GB432452	2.89455e-08	0.355643	1	0.81	0.000273275	7	GB43245	LOC724389	calcium/calmodulin-dependent 3\',5\'-cyclic nucleotide phosphodiesterase 1C isoform X2
GB40795	2.99549e-08	0.335589	0.697	0.308	0.000282804	7	GB40795	LOC724144	enhancer of rudimentary homolog	enhancer of rudimentary	e(r)
GB503561	3.16182e-08	0.321135	1	0.754	0.000298507	7	GB50356	LOC725884	60S acidic ribosomal protein P2	Ribosomal protein LP2	RpLP2
GB551391	3.29842e-08	0.395392	0.818	0.436	0.000311404	7	GB55139	LOC409861	nucleoside diphosphate kinase	abnormal wing discs	awd
GB428621	3.47943e-08	0.371176	1	0.804	0.000328493	7	GB42862	LOC409015	probable elongation factor 1-delta isoform X1	eukaryotic translation elongation factor 1 delta	eEF1delta
GB407772	3.5351e-08	0.45401	0.803	0.439	0.000333748	7	GB40777	LOC413868	60S ribosomal protein L10a	Ribosomal protein L10Ab	RpL10Ab
GB43819	3.57023e-08	0.29228	0.606	0.256	0.000337065	7	GB43819	LOC409264	ATPase ASNA1 homolog	-	CG33506
GB466731	3.95265e-08	0.342094	0.606	0.257	0.00037317	7	GB46673	LOC413020	two pore potassium channel protein sup-9	TWIK-related acid-sensitive K[+] channel 7	Task7
GB503771	4.54683e-08	0.400694	0.985	0.749	0.000429266	7	GB50377	LOC411036	two pore potassium channel protein sup-9	TWIK-related acid-sensitive K[+] channel 6	Task6
GB54976	4.97905e-08	0.327246	0.727	0.333	0.000470073	7	GB54976	LOC552372	ER membrane protein complex subunit 8/9 homolog	ER Membrane protein Complex 8-9	EMC8-9
GB48432	5.0625e-08	0.252178	0.515	0.198	0.000477951	7	GB48432	LOC100578811	transmembrane protein 223	-	CG33506
GB527821	5.80733e-08	0.327918	0.697	0.328	0.00054827	7	GB52782
GB41346	6.17246e-08	0.311799	0.606	0.263	0.000582742	7	GB41346	LOC412303	choline-phosphate cytidylyltransferase A isoform X1	Phosphocholine cytidylyltransferase 1	Pcyt1
GB408041	6.18356e-08	0.256892	0.485	0.188	0.00058379	7	GB40804	LOC724455	T-complex protein 11-like protein 1 isoform X2	-	CG33506
GB510651	6.24967e-08	0.338147	1	0.652	0.000590032	7	GB51065	LOC409552	40S ribosomal protein S10	Ribosomal protein S10b	RpS10b
GB497791	6.35034e-08	0.261506	0.818	0.379	0.000599535	7	GB49779	LOC551477	ER membrane protein complex subunit 6	-	CG33506
GB46212	6.64263e-08	0.278986	0.652	0.286	0.000627131	7	GB46212	LOC100578556	uncharacterized protein LOC100578556 isoform X6
GB512582	6.68227e-08	0.264673	0.485	0.186	0.000630873	7	GB51258
GB447734	6.96587e-08	0.348619	1	0.776	0.000657648	7	GB44773	LOC409218	neural Wiskott-Aldrich syndrome protein	WASp	WASp
GB477472	6.98774e-08	0.369257	0.985	0.675	0.000659712	7	GB47747	LOC409479	60S ribosomal protein L6	Ribosomal protein L6	RpL6
GB52986	7.47631e-08	0.292117	0.545	0.227	0.000705838	7	GB52986	LOC552727	mitochondrial import inner membrane translocase subunit Tim23 isoform X3	Translocase of inner mitochondrial membrane 23	Tim23
GB421061	7.71258e-08	0.3055	0.682	0.306	0.000728144	7	GB42106	LOC552200	probable histone-binding protein Caf1 isoform X2	Chromatin assembly factor 1, p55 subunit	Caf1-55
GB451411	8.35551e-08	0.339661	0.848	0.442	0.000788843	7	GB45141
GB407731	9.57691e-08	0.350604	0.727	0.349	0.000904156	7	GB40773	LOC409360	fatty acid hydroxylase domain-containing protein 2 isoform X3	-	CG33506
GB46540	1.06481e-07	0.369558	0.848	0.458	0.00100528	7	GB46540	LOC413486	cytochrome b5 isoform X1	Cytochrome b5	Cyt-b5
GB55932	1.1615e-07	0.253317	0.394	0.14	0.00109658	7	GB55932	LOC411618	39S ribosomal protein L27, mitochondrial isoform X1	mitochondrial ribosomal protein L27	mRpL27
GB402971	1.22891e-07	0.39694	0.879	0.521	0.00116021	7	GB40297	LOC550975	uncharacterized protein LOC550975 isoform X1
GB55881	1.47504e-07	0.276255	0.561	0.238	0.00139258	7	GB55881	LOC409670	protein tyrosine phosphatase type IVA 1 isoform X3	PRL-1 phosphatase	PRL-1
GB431471	1.52295e-07	0.369266	0.879	0.482	0.00143782	7	GB43147	LOC409978	proteasome subunit beta type-2	Proteasome beta4 subunit	Prosbeta4
GB513592	1.62274e-07	0.340776	0.955	0.638	0.00153203	7	GB51359	LOC552318	60S ribosomal protein L27a	Ribosomal protein L27A	RpL27A
GB50471	1.87099e-07	0.282371	0.47	0.185	0.0017664	7	GB50471	LOC551012	cation-independent mannose-6-phosphate receptor isoform X2	lysosomal enzyme receptor protein	Lerp
GB530002	2.02017e-07	0.401383	0.985	0.716	0.00190724	7	GB53000	LOC725943	ubiquitin-60S ribosomal protein L40	Ribosomal protein L40	RpL40
GB415433	2.06393e-07	0.281861	0.985	0.624	0.00194855	7	GB41543	LOC726240	globin-1
GB515432	2.07792e-07	0.316932	0.955	0.64	0.00196177	7	GB51543	LOC551418	60S ribosomal protein L13a	Ribosomal protein L13A	RpL13A
GB408662	2.08217e-07	0.321788	1	0.95	0.00196577	7	GB40866	Hsc70-4	heat shock protein cognate 4	Heat shock protein cognate 4	Hsc70-4
GB556501	2.25964e-07	0.338006	0.909	0.49	0.00213333	7	GB55650	LOC408680	ryanodine receptor isoform X4	Ryanodine receptor	RyR
GB425372	2.32282e-07	0.340873	1	0.666	0.00219297	7	GB42537	LOC551644	40S ribosomal protein S15	Ribosomal protein S15	RpS15
GB547012	2.43234e-07	0.352138	0.955	0.615	0.00229638	7	GB54701	LOC551201	protein SGT1 homolog isoform X3	suppressor-of-G2-allele-of-skp1	Sgt1
GB43422	2.50192e-07	0.297846	0.591	0.263	0.00236206	7	GB43422
GB476061	2.62107e-07	0.326689	0.803	0.411	0.00247455	7	GB47606	LOC412349	ER membrane protein complex subunit 4	-	CG33506
GB442201	2.69464e-07	0.418497	0.894	0.571	0.00254401	7	GB44220	LOC409981	titin
GB455622	2.82219e-07	0.381141	0.894	0.518	0.00266443	7	GB45562	LOC552115	12 kDa FK506-binding protein	FK506-binding protein 12kD	Fkbp12
GB41179	2.92817e-07	0.297295	0.833	0.44	0.00276449	7	GB41179	LOC409493	zinc finger protein 569
GB527892	2.93745e-07	0.305596	0.97	0.661	0.00277324	7	GB52789	LOC552632	60S ribosomal protein L22	Ribosomal protein L22	RpL22
GB434344	3.07327e-07	0.349898	1	0.747	0.00290147	7	GB43434	LOC551596	uncharacterized protein LOC551596
GB486521	3.14014e-07	0.329767	0.636	0.307	0.00296461	7	GB48652	LOC408833	uridine diphosphate glucose pyrophosphatase	-	CG33506
GB421944	3.29963e-07	0.300132	0.848	0.468	0.00311518	7	GB42194	LOC726347	uncharacterized protein LOC726347	-	CG33506
GB45458	3.66353e-07	0.278554	0.591	0.261	0.00345874	7	GB45458	LOC413356	UDP-glucose 6-dehydrogenase	sugarless	sgl
GB48470	3.67475e-07	0.288887	0.667	0.317	0.00346933	7	GB48470
GB44063	3.75034e-07	0.30921	0.53	0.236	0.00354069	7	GB44063	LOC725678	actin-related protein 2/3 complex subunit 3	Actin-related protein 2/3 complex, subunit 3A	Arpc3A
GB40124	3.75929e-07	0.290225	0.636	0.302	0.00354915	7	GB40124
GB449761	3.76542e-07	0.446308	0.742	0.407	0.00355493	7	GB44976	LOC410253	ataxin-2 homolog isoform X1	vrille	vri
GB512621	3.79155e-07	0.261492	0.667	0.297	0.0035796	7	GB51262
GB409081	4.22324e-07	0.393706	0.848	0.517	0.00398716	7	GB40908	LOC409782	pikachurin	SP2353	SP2353
GB500741	4.40115e-07	0.358027	0.833	0.493	0.00415513	7	GB50074	LOC409318	Kv channel-interacting protein 2 isoform X4
GB40600	4.60027e-07	0.350971	0.667	0.33	0.00434311	7	GB40600
GB55680	4.65863e-07	0.284641	0.606	0.272	0.00439821	7	GB55680	LOC551768	B-cell receptor-associated protein 31
GB543431	4.91186e-07	0.344855	0.939	0.619	0.00463729	7	GB54343	LOC552531	10 kDa heat shock protein, mitochondrial	-	CG33506
GB47572	5.61808e-07	0.284306	0.788	0.396	0.00530403	7	GB47572	LOC725395	bifunctional glutamate/proline--tRNA ligase	Glutamyl-prolyl-tRNA synthetase	GluProRS
GB44306	5.71694e-07	0.321747	0.636	0.306	0.00539736	7	GB44306	LOC411947	PCI domain-containing protein 2 isoform X1	PCI domain-containing protein 2	PCID2
GB47650	5.74494e-07	0.330981	1	0.832	0.0054238	7	GB47650	Rpl39	ribosomal protein L39	Ribosomal protein L39	RpL39
GB474331	6.36155e-07	0.277358	0.894	0.512	0.00600594	7	GB47433	LOC409832	60S ribosomal protein L18a	Ribosomal protein L18A	RpL18A
GB42785	6.6473e-07	0.252281	0.455	0.183	0.00627572	7	GB42785	LOC725595	spermatogenesis-defective protein 39 homolog	Vacuolar protein sorting 16B	Vps16B
GB408001	7.17391e-07	0.268763	0.576	0.255	0.00677289	7	GB40800	LOC727074	signal peptidase complex subunit 3	Spase 22/23-subunit	Spase22-23
GB45662	7.81428e-07	0.295774	0.394	0.153	0.00737746	7	GB45662	LOC411125	conserved oligomeric Golgi complex subunit 4 isoform X3	-	CG33506
GB467441	8.34792e-07	0.359052	0.955	0.648	0.00788127	7	GB46744
GB522852	8.43408e-07	0.350751	0.742	0.41	0.00796262	7	GB52285	LOC411809	enolase-phosphatase E1	-	CG33506
GB51201	8.6139e-07	0.301797	0.985	0.599	0.00813238	7	GB51201	LOC552266	40S ribosomal protein S12	0	0
GB453341	9.58816e-07	0.325272	0.939	0.584	0.00905218	7	GB45334	LOC409528	60S ribosomal protein L7a	Ribosomal protein L7A	RpL7A
GB532451	1.00382e-06	0.288485	0.712	0.351	0.00947707	7	GB53245	LOC409584	UBX domain-containing protein 6	GDI interacting protein 3	Gint3
GB55011	1.06563e-06	0.345354	0.606	0.303	0.0100606	7	GB55011	LOC551960	eukaryotic translation initiation factor 3 subunit K	eukaryotic translation initiation factor 3 subunit k	eIF3k
GB49170	1.15912e-06	0.321666	0.985	0.727	0.0109433	7	GB49170	LOC551125	40S ribosomal protein S15Aa	Ribosomal protein S15Aa	RpS15Aa
GB521161	1.18481e-06	0.273443	0.879	0.463	0.0111858	7	GB52116	LOC551870	60S ribosomal protein L36	Ribosomal protein L36	RpL36
GB419421	1.29818e-06	0.31906	0.773	0.409	0.0122561	7	GB41942
GB539451	1.36025e-06	0.323983	0.864	0.486	0.0128421	7	GB53945	LOC409036	GTP-binding protein Rheb homolog	Ras homolog enriched in brain	Rheb
GB452631	1.38183e-06	0.320293	0.561	0.262	0.0130459	7	GB45263	LOC409241	prohormone-4	-	CG33506
GB532281	1.38346e-06	0.307534	0.909	0.544	0.0130613	7	GB53228	LOC724720	vacuolar protein sorting-associated protein 37B	Vacuolar protein sorting 37B	Vps37B
GB481281	1.39599e-06	0.258749	0.333	0.122	0.0131796	7	GB48128	LOC411191	DNA-directed RNA polymerase III subunit RPC8	-	CG33506
GB55157	1.42556e-06	0.289386	0.545	0.256	0.0134587	7	GB55157
GB549792	1.45624e-06	0.350864	0.924	0.606	0.0137484	7	GB54979	LOC726056	60S ribosomal protein L21	Ribosomal protein L21	RpL21
GB52762	1.49999e-06	0.280837	0.712	0.363	0.0141614	7	GB52762	LOC410533	ceramide-1-phosphate transfer protein isoform X3	-	CG33506
GB475902	1.59511e-06	0.346495	0.909	0.6	0.0150595	7	GB47590	LOC552564	40S ribosomal protein S7	Ribosomal protein S7	RpS7
GB408011	1.60739e-06	0.407391	0.712	0.42	0.0151754	7	GB40801	LOC551974	thioredoxin-like protein 4A	Dim1	Dim1
GB54108	1.60824e-06	0.267838	0.606	0.289	0.0151834	7	GB54108	LOC552492	dual specificity protein phosphatase 3	-	CG33506
GB542161	1.62485e-06	0.31844	0.833	0.468	0.0153402	7	GB54216	LOC550686	ATP-citrate synthase	ATP citrate lyase	ATPCL
GB495832	1.67789e-06	0.345147	0.97	0.725	0.0158409	7	GB49583	Rps14	40S ribosomal protein S14	Ribosomal protein S14a	RpS14a
GB474821	1.70968e-06	0.384534	0.985	0.721	0.0161411	7	GB47482	LOC100577833	histone H1.2	His1:CG31617	His1:CG31617
GB43990	1.74307e-06	0.280791	0.561	0.256	0.0164563	7	GB43990	LOC410376	peptidyl-tRNA hydrolase ICT1, mitochondrial	-	CG33506
GB40653	1.97204e-06	0.3293	0.879	0.521	0.018618	7	GB40653	LOC724142	60S ribosomal protein L24 isoform X1	Ribosomal protein L24	RpL24
GB410631	2.04823e-06	0.313846	0.697	0.37	0.0193373	7	GB41063	LOC413468	potential E3 ubiquitin-protein ligase ariadne-1	ariadne 1	ari-1
GB517162	2.08667e-06	0.30259	0.864	0.474	0.0197003	7	GB51716	LOC409637	60S ribosomal protein L23a	Ribosomal protein L23A	RpL23A
GB53349	2.1637e-06	0.314609	0.712	0.375	0.0204275	7	GB53349	LOC408986	proteasome subunit alpha type-3	Proteasome alpha7 subunit	Prosalpha7
GB528031	2.16847e-06	0.323253	0.803	0.473	0.0204726	7	GB52803	LOC724487	28 kDa heat- and acid-stable phosphoprotein	-	CG33506
GB438241	2.20947e-06	0.306331	0.818	0.433	0.0208596	7	GB43824	LOC409538	lysoplasmalogenase-like protein TMEM86A	-	CG33506
GB529991	2.30719e-06	0.355388	0.97	0.579	0.0217822	7	GB52999
GB502961	2.44677e-06	0.308498	0.894	0.56	0.0231	7	GB50296	LOC724369	40S ribosomal protein S25	Ribosomal protein S25	RpS25
GB42698	2.49163e-06	0.250244	0.727	0.351	0.0235235	7	GB42698	LOC102656311	uncharacterized protein LOC102656311	Dynactin 3, p24 subunit	DCTN3-p24
GB44689	2.77999e-06	0.255351	0.485	0.216	0.0262459	7	GB44689	LOC100576667	E3 ubiquitin-protein ligase synoviolin A isoform X1	septin interacting protein 3	sip3
GB430892	2.86611e-06	0.299367	0.727	0.382	0.027059	7	GB43089	Syx1A	syntaxin 1A	Syntaxin 1A	Syx1A
GB46395	2.89854e-06	0.256592	0.697	0.333	0.0273651	7	GB46395	LOC409723	40S ribosomal protein S12, mitochondrial	technical knockout	tko
GB411581	3.12104e-06	0.319691	0.561	0.27	0.0294658	7	GB41158	LOC552034	toll-interacting protein
GB503901	3.27572e-06	0.298241	0.606	0.295	0.0309261	7	GB50390	LOC408811	transmembrane and coiled-coil domains protein 2 isoform X1	Dementin	Dmtn
GB478811	3.31421e-06	0.272062	0.591	0.287	0.0312895	7	GB47881	LOC409397	signal peptidase complex catalytic subunit SEC11A	twisted bristles roughened eye	twr
GB553871	3.56363e-06	0.284441	0.924	0.564	0.0336442	7	GB55387
GB462632	3.62615e-06	0.370096	0.788	0.474	0.0342344	7	GB46263	LOC551295	T-complex protein 1 subunit zeta	Chaperonin containing TCP1 subunit 6	CCT6
GB49967	3.69241e-06	0.311658	0.788	0.452	0.03486	7	GB49967	LOC409682	NADP-dependent malic enzyme isoform X2	Malic enzyme b	Men-b
GB423782	3.6993e-06	0.275157	0.667	0.328	0.0349251	7	GB42378	LOC100577168	uncharacterized protein LOC100577168	doublesex cognate 73A	dsx-c73A
GB509191	3.82627e-06	0.322475	0.652	0.337	0.0361238	7	GB50919
GB478802	3.86699e-06	0.292884	0.985	0.663	0.0365083	7	GB47880	Sod1	superoxide dismutase 1	Superoxide dismutase 1	Sod1
GB554922	3.87993e-06	0.260852	0.909	0.506	0.0366305	7	GB55492	LOC413940	importin-9 isoform X1	Ranbp9	Ranbp9
GB487893	4.37877e-06	0.284119	0.712	0.374	0.04134	7	GB48789	LOC410178	disks large homolog 5 isoform X2	Discs large 5	Dlg5
GB52555	4.40286e-06	0.256409	0.5	0.225	0.0415674	7	GB52555	LOC412878	DNA N6-methyl adenine demethylase isoform X1	Ten-Eleven Translocation (TET) family protein	Tet
GB54784	4.64615e-06	0.295094	0.682	0.344	0.0438643	7	GB54784	LOC551822	ATP-dependent RNA helicase DDX42	-	CG33506
GB483254	4.82726e-06	0.288836	1	0.754	0.0455742	7	GB48325
GB459091	4.90943e-06	0.31203	0.924	0.609	0.0463499	7	GB45909
GB501581	5.038e-06	0.298435	0.909	0.582	0.0475637	7	GB50158	LOC408526	60S ribosomal protein L4	Ribosomal protein L4	RpL4
GB49398	5.09592e-06	0.270688	0.758	0.373	0.0481106	7	GB49398	LOC725656	uncharacterized protein DDB_G0288805
GB429401	5.21841e-06	0.319487	0.955	0.591	0.049267	7	GB42940	LOC408303	protein lifeguard 1 isoform X1	Lifeguard	Lfg

## Sheet: 8
Gene ID	p_val	avg_logFC	pct.1	pct.2	p_val_adj	cluster	gene	name	protein_name	drosophila_gene	drosophila_symbol		Cell-type	Biomarker
GB49866	5.1152e-133	2.24114	0.717	0.024	4.82926e-129	8	GB49866	LOC724120	paired mesoderm homeobox protein 2B	Dorsal root ganglia homeobox	Drgx		optic lobe neuron	dorsal root ganglia homeobox, SoxNeuro
GB46055	2.74565e-61	0.678813	0.217	0.002	2.59216e-57	8	GB46055
GB506861	4.63268e-60	1.80472	0.7	0.078	4.37371e-56	8	GB50686	LOC408411	transcription factor Sox-2 isoform X3	SoxNeuro	SoxN
GB522051	5.42052e-53	1.51113	0.817	0.124	5.11751e-49	8	GB52205	LOC100577894	protein PFC0760c
GB43173	3.20505e-52	0.838659	0.2	0.003	3.02589e-48	8	GB43173	LOC412273	probable chitinase 10 isoform X1	Chitinase 10	Cht10
GB43064	2.08669e-49	0.821232	0.283	0.01	1.97004e-45	8	GB43064
GB53122	7.76166e-49	2.08582	0.65	0.088	7.32779e-45	8	GB53122	LOC411050	glutamate receptor ionotropic, kainate 2 isoform X3	-	CG33506
GB51697	1.07041e-41	1.44084	0.517	0.06	1.01057e-37	8	GB51697	HEX70b	hexamerin 70b precursor	Larval serum protein 2	Lsp2
GB41464	1.28379e-41	0.469937	0.117	0	1.21203e-37	8	GB41464	LOC408884	transcription factor SOX-5 isoform X2	Sox102F	Sox102F
GB43982	1.51812e-37	0.497215	0.133	0.001	1.43326e-33	8	GB43982
GB40219	9.2455e-37	1.35009	0.567	0.087	8.72868e-33	8	GB40219	LOC100576428	lateral signaling target protein 2 homolog	-	CG33506
GB52161	2.85212e-32	0.938986	0.2	0.008	2.69269e-28	8	GB52161	CPR28	cuticular protein 28 precursor
GB40407	1.36334e-29	0.827554	0.233	0.014	1.28713e-25	8	GB40407	LOC725020	uncharacterized protein LOC725020	48 related 2	Fer2
GB52758	4.42555e-27	1.45775	0.617	0.147	4.17816e-23	8	GB52758	LOC726276	uncharacterized protein LOC726276
GB506872	1.16098e-26	1.29995	0.533	0.102	1.09608e-22	8	GB50687
GB480021	3.69949e-25	0.905274	1	0.94	3.49269e-21	8	GB48002	LOC724592	calmodulin-binding transcription activator 2 isoform X3	Calmodulin-binding transcription activator	Camta
GB52017	9.6886e-25	0.920658	0.317	0.037	9.14701e-21	8	GB52017
GB42534	1.02952e-24	1.15691	0.6	0.143	9.7197e-21	8	GB42534	LOC413153	uncharacterized protein LOC413153 isoform X1	-	CG33506
GB40150	1.77225e-24	1.18588	0.433	0.069	1.67318e-20	8	GB40150	Foxp	foxP protein isoform X3	Forkhead box P	FoxP
GB408331	2.34024e-24	1.075	0.983	0.777	2.20942e-20	8	GB40833	LOC725419	ADP-ribosylation factor-like protein 6-interacting protein 4	-	CG33506
GB412892	3.27864e-24	1.19295	0.933	0.401	3.09536e-20	8	GB41289	LOC411664	uncharacterized protein LOC411664	-	CG33506
GB506222	7.64954e-23	0.675883	1	0.995	7.22194e-19	8	GB50622
GB481621	1.35207e-21	1.23585	0.917	0.599	1.27649e-17	8	GB48162	LOC408908	anoctamin-8 isoform X5	-	CG33506
GB46687	9.82691e-21	1.014	0.517	0.12	9.27759e-17	8	GB46687	LOC552195	uncharacterized protein LOC552195 isoform X3	-	CG33506
GB401591	1.02923e-20	1.01684	0.617	0.176	9.71692e-17	8	GB40159	LOC100576924	ankyrin repeat and death domain-containing protein 1A isoform X2
GB48813	2.58633e-20	1.08228	0.367	0.062	2.44176e-16	8	GB48813	LOC408277	uncharacterized protein LOC408277	dusky-like	dyl
GB463633	4.28249e-20	0.955061	0.983	0.713	4.0431e-16	8	GB46363	LOC409847	15-hydroxyprostaglandin dehydrogenase	Photoreceptor dehydrogenase	Pdh
GB527672	6.24909e-20	1.27772	0.667	0.233	5.89977e-16	8	GB52767	LOC100576805	chromatin assembly factor 1 subunit A-B isoform X1	-	CG33506
GB454693	8.12071e-20	0.944354	0.95	0.838	7.66676e-16	8	GB45469
GB44526	1.06303e-19	0.944676	0.317	0.047	1.00361e-15	8	GB44526	LOC551919	leupaxin isoform X5	Paxillin	Pax
GB405491	2.34833e-19	1.04366	0.4	0.077	2.21706e-15	8	GB40549	LOC100576478
GB530121	2.57986e-19	0.931353	1	0.931	2.43565e-15	8	GB53012	LOC408770	protein turtle isoform X1	turtle	tutl
GB49568	4.18051e-19	0.791796	0.217	0.022	3.94682e-15	8	GB49568
GB518542	9.88175e-19	1.10882	0.867	0.478	9.32936e-15	8	GB51854	LOC100577254	potassium voltage-gated channel subfamily KQT member 1 isoform X11	KCNQ potassium channel	KCNQ
GB406262	2.28106e-18	0.709182	1	0.967	2.15355e-14	8	GB40626
GB445832	3.88326e-18	1.33958	0.783	0.39	3.66618e-14	8	GB44583
GB455641	1.87126e-17	1.05507	0.383	0.077	1.76666e-13	8	GB45564	LOC100578680	uncharacterized protein LOC100578680 isoform X1	-	CG33506
GB555761	1.97582e-17	1.04159	0.883	0.583	1.86537e-13	8	GB55576	LOC408661	uncharacterized protein LOC408661 isoform X1	jing	jing
GB531393	2.00427e-17	1.36941	0.817	0.529	1.89223e-13	8	GB53139	LOC409774	proteoglycan Cow	Carrier of Wingless	Cow
GB473081	3.60411e-17	0.76365	1	0.956	3.40264e-13	8	GB47308	LOC552309	pecanex-like protein 1	pecanex	pcx
GB461882	6.60215e-17	1.00919	0.65	0.228	6.23309e-13	8	GB46188	LOC411958	uncharacterized protein LOC411958 isoform X1	-	CG33506
GB481612	4.372e-16	0.780902	0.3	0.051	4.12761e-12	8	GB48161	LOC724569	uncharacterized protein LOC724569	-	CG33506
GB482742	1.24873e-15	0.887179	0.767	0.331	1.17893e-11	8	GB48274
GB471902	1.46792e-15	0.893592	0.917	0.59	1.38586e-11	8	GB47190	LOC411653	sodium channel protein 60E isoform X1	Na channel protein 60E	NaCP60E
GB55162	4.02398e-15	0.544484	0.183	0.02	3.79904e-11	8	GB55162	LOC551144	uncharacterized protein LOC551144 isoform X1	-	CG33506
GB44889	2.78048e-14	0.814508	0.167	0.018	2.62505e-10	8	GB44889	LOC413259	neurogenic protein big brain	big brain	bib
GB559861	3.94669e-14	0.909752	0.433	0.113	3.72607e-10	8	GB55986	LOC727173	pancreatic lipase-related protein 2 isoform X4
GB521722	5.21519e-14	0.914124	0.85	0.546	4.92366e-10	8	GB52172
GB435411	1.20405e-13	0.904616	0.767	0.462	1.13674e-09	8	GB43541
GB452351	1.23648e-13	0.935751	0.7	0.344	1.16736e-09	8	GB45235	LOC724460	uncharacterized protein LOC724460 isoform X1	-	CG33506
GB510842	1.34833e-13	0.575099	0.233	0.036	1.27295e-09	8	GB51084	LOC410202	radial spoke head protein 3 homolog isoform X2	-	CG33506
GB504021	5.01111e-13	0.965015	0.783	0.495	4.73099e-09	8	GB50402	LOC412801	mediator of RNA polymerase II transcription subunit 12	-	CG33506
GB538571	7.23899e-13	0.838513	0.533	0.185	6.83433e-09	8	GB53857	Glurb	metabotropic glutamate receptor B isoform X4	mangetout	mtt
GB477672	1.10894e-12	1.02801	0.533	0.196	1.04695e-08	8	GB47767	LOC725542	arrestin domain-containing protein 17 isoform X4
GB53118	6.13548e-12	0.538855	0.117	0.01	5.79251e-08	8	GB53118	LOC412993	glutamate receptor ionotropic, kainate 2 isoform X3
GB400871	9.30172e-12	0.871078	0.817	0.617	8.78176e-08	8	GB40087
GB475841	1.31582e-11	1.0411	0.633	0.343	1.24226e-07	8	GB47584	LOC409655	uncharacterized protein LOC409655 isoform X4	CAP	CAP
GB430331	2.10909e-11	0.769608	0.75	0.465	1.99119e-07	8	GB43033
GB451981	4.412e-11	1.02476	0.533	0.23	4.16537e-07	8	GB45198
GB527881	5.17195e-11	0.777703	0.733	0.455	4.88284e-07	8	GB52788
GB488581	5.55835e-11	0.99105	0.45	0.16	5.24764e-07	8	GB48858
GB473672	6.68129e-11	0.878044	0.717	0.414	6.30781e-07	8	GB47367
GB502922	6.73216e-11	0.883612	0.5	0.19	6.35583e-07	8	GB50292
GB50159	9.42152e-11	0.30439	0.117	0.012	8.89485e-07	8	GB50159	LOC408525	neuronal acetylcholine receptor subunit alpha-10
GB43164	1.41263e-10	0.923188	0.35	0.104	1.33366e-06	8	GB43164
GB506902	1.51061e-10	0.783361	0.717	0.452	1.42617e-06	8	GB50690	LOC726456	unconventional myosin-Va isoform X3	dilute class unconventional myosin	didum
GB545022	2.01457e-10	0.973165	0.45	0.165	1.90196e-06	8	GB54502	LOC725803	protein artichoke isoform X1	-	CG33506
GB406482	4.89798e-10	0.643422	0.95	0.811	4.62418e-06	8	GB40648	LOC724292	disks large 1 tumor suppressor protein isoform X4	discs large 1	dlg1
GB443363	4.97625e-10	0.599259	0.933	0.831	4.69808e-06	8	GB44336	LOC408915	protein couch potato isoform X7	couch potato	cpo
GB539701	6.01517e-10	0.626321	0.267	0.063	5.67892e-06	8	GB53970	LOC412354	uncharacterized protein LOC412354 isoform X1	Rho guanine nucleotide exchange factor at 64C	RhoGEF64C
GB47946	6.32581e-10	0.469683	0.117	0.013	5.9722e-06	8	GB47946
GB441211	1.60205e-09	0.582809	0.967	0.908	1.5125e-05	8	GB44121	LOC409142	sodium- and chloride-dependent transporter XTRP3 isoform X2	-	CG33506
GB450191	3.82606e-09	0.743441	0.25	0.061	3.61218e-05	8	GB45019	LOC100577789
GB460441	4.22563e-09	0.878338	0.483	0.209	3.98942e-05	8	GB46044
GB423171	6.78123e-09	0.555534	0.883	0.792	6.40216e-05	8	GB42317	LOC727127	NK-tumor recognition protein isoform X2	spargel	srl
GB40299	7.66e-09	0.385025	0.117	0.015	7.2318e-05	8	GB40299	CPR5	cuticular protein 5	Cuticular protein 64Ad	Cpr64Ad
GB441331	1.19652e-08	0.731079	0.867	0.729	0.000112963	8	GB44133	LOC408782	tubulin beta-1 chain	beta-Tubulin at 56D	betaTub56D
GB542312	1.90879e-08	0.619001	0.267	0.073	0.000180209	8	GB54231	LOC411506	LOW QUALITY PROTEIN: dynein assembly factor 4, axonemal-like
GB422771	2.46308e-08	0.740141	0.767	0.624	0.00023254	8	GB42277	LOC550801	ATP-dependent RNA helicase dbp2
GB549982	2.86196e-08	0.711953	0.8	0.699	0.000270197	8	GB54998	LOC551071	bromodomain adjacent to zinc finger domain protein 2B isoform X1	toutatis	tou
GB471381	2.96085e-08	0.737529	0.4	0.156	0.000279534	8	GB47138	LOC413994	calcium-activated potassium channel slowpoke isoform X12	slowpoke	slo
GB528481	3.46513e-08	0.75374	0.8	0.633	0.000327143	8	GB52848	LOC100578705	uncharacterized protein LOC100578705 isoform X2	-	CG33506
GB51749	3.48072e-08	0.880487	0.333	0.119	0.000328614	8	GB51749	LOC413197	G protein-coupled receptor kinase 1 isoform X2	G protein-coupled receptor kinase 1	Gprk1
GB44544	3.66817e-08	0.718449	0.35	0.125	0.000346312	8	GB44544	Err	estrogen-related receptor isoform X5	estrogen-related receptor	ERR
GB50988	4.24983e-08	0.497716	0.15	0.027	0.000401226	8	GB50988
GB415841	5.98309e-08	0.645241	0.917	0.821	0.000564863	8	GB41584	LOC727119	uncharacterized protein LOC727119
GB479771	7.0694e-08	0.657145	0.333	0.113	0.000667422	8	GB47977	LOC551259	titin isoform X24	sallimus	sls
GB420391	8.31073e-08	0.967077	0.867	0.802	0.000784616	8	GB42039	LOC724432	ribosomal RNA processing protein 36 homolog	-	CG33506
GB50795	8.49216e-08	0.828256	0.333	0.121	0.000801745	8	GB50795	LOC410893	transcription factor AP-2-epsilon isoform X7	Transcription factor AP-2	TfAP-2
GB552681	1.05662e-07	0.781808	0.3	0.101	0.000997558	8	GB55268	LOC409238	43 kDa receptor-associated protein of the synapse homolog	-	CG33506
GB494911	1.06044e-07	0.57048	0.8	0.662	0.00100116	8	GB49491	LOC726728	anaphase-promoting complex subunit 1	shattered	shtd
GB553781	1.28812e-07	0.500794	0.233	0.062	0.00121612	8	GB55378	LOC551167	multidrug resistance protein homolog 49 isoform X2	Multi drug resistance 49	Mdr49
GB481651	2.02386e-07	0.605252	0.333	0.122	0.00191073	8	GB48165	LOC408910	protein SCAI isoform X1	-	CG33506
GB466161	2.37451e-07	0.533401	0.85	0.702	0.00224177	8	GB46616	LOC413309	uncharacterized protein LOC413309 isoform X1	-	CG33506
GB420542	2.74299e-07	0.551991	0.817	0.734	0.00258966	8	GB42054	LOC411083	sodium/potassium-transporting ATPase subunit alpha isoform X1	Na pump alpha subunit	Atpalpha
GB44944	5.12221e-07	0.709136	0.25	0.08	0.00483588	8	GB44944	LOC726506	protein claret segregational	non-claret disjunctional	ncd
GB490381	5.46284e-07	0.604406	0.383	0.159	0.00515747	8	GB49038	LOC551100	endophilin-B1 isoform X1	Endophilin B	EndoB
GB521072	5.57022e-07	0.38633	0.95	0.924	0.00525885	8	GB52107	LOC408388	tubulin alpha-1 chain	alpha-Tubulin at 84B	alphaTub84B
GB505102	6.93884e-07	0.80082	0.6	0.408	0.00655096	8	GB50510	LOC409674	uncharacterized protein LOC409674 isoform X1	-	CG33506
GB40603	7.27876e-07	0.617516	0.167	0.038	0.00687187	8	GB40603	LOC410369	uncharacterized protein LOC410369
GB554551	1.07595e-06	0.530282	0.767	0.619	0.0101581	8	GB55455	LOC724792	testin isoform X2	Testin	Tes
GB464871	1.51849e-06	0.570347	0.75	0.544	0.0143361	8	GB46487	LOC410035	dorsal-ventral patterning protein Sog isoform X2	short gastrulation	sog
GB44918	1.566e-06	0.737287	0.4	0.19	0.0147846	8	GB44918	LOC724502	transcription initiation factor TFIID subunit 5	TBP-associated factor 5	Taf5
GB524422	1.69148e-06	0.8319	0.7	0.51	0.0159692	8	GB52442
GB52463	1.81566e-06	0.721306	0.35	0.149	0.0171417	8	GB52463
GB55998	1.84803e-06	0.93534	0.5	0.306	0.0174473	8	GB55998	LOC411365	beta-1,4-N-acetylgalactosaminyltransferase bre-4	beta1,4-N-acetylgalactosaminyltransferase A	beta4GalNAcTA
GB500642	2.27998e-06	0.404803	0.95	0.876	0.0215253	8	GB50064	LOC552844	complexin isoform X3	complexin	cpx
GB465132	2.90507e-06	0.413979	0.75	0.522	0.0274268	8	GB46513	LOC725190	protein snail	scratch	scrt
GB492231	3.6014e-06	0.270141	0.95	0.936	0.0340008	8	GB49223	LOC725131	microtubule-associated protein futsch	futsch	futsch
GB41786	3.60806e-06	0.332493	0.133	0.027	0.0340637	8	GB41786
GB491461	3.63788e-06	0.356499	0.917	0.854	0.0343452	8	GB49146	LOC412924	protein ROP isoform X1	Ras opposite	Rop
GB52718	4.33887e-06	0.481696	0.133	0.028	0.0409633	8	GB52718	LOC410534	uncharacterized protein LOC410534	Runt related B	RunxB

[truncated: 3 more sheets: 9, 10, 11]
